# Supplementary material for: Spatial distribution and factors associated with co-occurrence of anemia and undernutrition among children aged 6–59 months in East Africa
Source: PLoS One. 2026 Feb 13;21(2):e0342437. doi: 10.1371/journal.pone.0342437 (PMC12904427; doi:10.1371/journal.pone.0342437)
Supplement: S3 File — This file contains anonymized minimal raw data used for descriptive, regression, and spatial analyses of the co-occurrence of anemia and undernutrition among children aged 6–59 months in East Africa. (CSV) [file pone.0342437.s003.csv]

Maternal_Education	Literacy	Maternal_Occupation	Maternal_Employment_Status	Currently_working	Maternal_BMI	Maternal_AnemiaS	HusbandPartner_Education	Wealth_indexCat	Water_Qualityy	Sanitation_facility	Having_mediaExposure	Cooking_Fuel	Tobacco_Smoke	HealthCare_Accessing	Have_Health_insurance	Twin_Status	child_live_Withwhomm	Breast_FeedingStatus	Delivery_place	CS_delivery	Had_diarrhea	Had_fever	ARI_or_Cough	Vit_A	Deworming	BirthSize_Cat	Child_Anemia_Level	Stunting	Underweight	Wasting	Altitude_Cat	Undernutrition_status	Anemia_binary	Coexistance_status	Anemia_stunting	Anemia_wasting	Anemia_Underweight
no education	able to read whole sentence	Agriculture	Currently employed	yes	Normal	Not anemic	no education	poorest/pooreer	Improved	Unimproved	No	Solid fuel	No, smokes nothing	big problem	no	Single	respondent	still breastfeeding	Institutional delivery	no	no	no	Yes	yes	no	larger than average/ very large	mild	Stunted	underweighted	Not wasted	1000-2000	Yes	Yes	Yes	Yes	No	Yes
primary	able to read whole sentence	Agriculture	Currently employed	yes	Normal	Anemic	primary	middle	Improved	Improved	No	Solid fuel	No, smokes nothing	big problem	no	Single	respondent	ever breastfed, not currently breastfeeding	Home delivery	no	no	no	No	yes	yes	average	not anemic	Stunted	underweighted	Not wasted	1000-2000	Yes	No	No	No	No	No
primary	able to read whole sentence	Agriculture	Currently employed	yes	Normal	Not anemic	secondary	richer/rechest	Improved	Improved	Yes	Solid fuel	No, smokes nothing	big problem	no	Single	respondent	ever breastfed, not currently breastfeeding	Institutional delivery	no	yes, last two weeks	no	No	yes	yes	larger than average/ very large	not anemic	Not_stunted	Not_underweighted	Not wasted	1000-2000	No	No	No	No	No	No
primary	able to read whole sentence	Agriculture	Currently employed	yes	Underweight	Not anemic	primary	poorest/pooreer	Unimproved	Unimproved	Yes	Solid fuel	No, smokes nothing	Not big problem	no	Single	respondent	still breastfeeding	Institutional delivery	no	no	yes	Yes	no	no	larger than average/ very large	moderate	Not_stunted	underweighted	Not wasted	1000-2000	Yes	Yes	Yes	No	No	Yes
primary	able to read whole sentence	Agriculture	Currently employed	yes	Underweight	Not anemic	primary	poorest/pooreer	Unimproved	Unimproved	Yes	Solid fuel	No, smokes nothing	Not big problem	no	Single	respondent	ever breastfed, not currently breastfeeding	Institutional delivery	no	no	no	Yes	no	yes	smaller than average/very small	moderate	Stunted	Not_underweighted	Not wasted	1000-2000	Yes	Yes	Yes	Yes	No	No
primary	able to read whole sentence	Agriculture	Currently employed	yes	Normal	Not anemic	primary	middle	Unimproved	Improved	No	Solid fuel	No, smokes nothing	Not big problem	no	Single	respondent	ever breastfed, not currently breastfeeding	Institutional delivery	no	no	no	No	no	yes	average	not anemic	Stunted	underweighted	Not wasted	1000-2000	Yes	No	No	No	No	No
no education	cannot read at all	Agriculture	Currently employed	yes	Normal	Anemic	no education	poorest/pooreer	Improved	Unimproved	No	Solid fuel	No, smokes nothing	Not big problem	no	Single	respondent	still breastfeeding	Home delivery	no	no	no	No	no	no	average	mild	Stunted	underweighted	Not wasted	1000-2000	Yes	Yes	Yes	Yes	No	Yes
primary	able to read whole sentence	Agriculture	Currently employed	yes	Normal	Anemic	primary	poorest/pooreer	Improved	Unimproved	No	Solid fuel	No, smokes nothing	big problem	no	Single	respondent	still breastfeeding	Institutional delivery	no	yes, last two weeks	no	No	yes	yes	larger than average/ very large	mild	Stunted	underweighted	Not wasted	1000-2000	Yes	Yes	Yes	Yes	No	Yes
primary	able to read whole sentence	Agriculture	Currently employed	yes	Normal	Anemic	primary	poorest/pooreer	Improved	Unimproved	No	Solid fuel	No, smokes nothing	big problem	no	Single	respondent	ever breastfed, not currently breastfeeding	Institutional delivery	no	no	yes	Yes	yes	yes	average	not anemic	Stunted	Not_underweighted	Not wasted	1000-2000	Yes	No	No	No	No	No
primary	able to read whole sentence	Agriculture	Currently employed	yes	Normal	Not anemic	no education	poorest/pooreer	Improved	Improved	No	Solid fuel	No, smokes nothing	big problem	no	Single	respondent	still breastfeeding	Home delivery	no	yes, last two weeks	no	No	no	yes	larger than average/ very large	not anemic	Not_stunted	Not_underweighted	Wasted	1000-2000	Yes	No	No	No	No	No
primary	able to read whole sentence	Agriculture	Currently employed	yes	Normal	Not anemic	no education	poorest/pooreer	Improved	Improved	No	Solid fuel	No, smokes nothing	big problem	no	Single	respondent	ever breastfed, not currently breastfeeding	Home delivery	no	no	no	Yes	no	yes	average	mild	Stunted	underweighted	Not wasted	1000-2000	Yes	Yes	Yes	Yes	No	Yes
primary	able to read whole sentence	Agriculture	Currently employed	yes	Normal	Anemic	primary	poorest/pooreer	Improved	Unimproved	Yes	Solid fuel	No, smokes nothing	big problem	no	Single	respondent	ever breastfed, not currently breastfeeding	Institutional delivery	no	no	no	No	no	no	average	not anemic	Not_stunted	Not_underweighted	Not wasted	1000-2000	No	No	No	No	No	No
primary	able to read whole sentence	Agriculture	Currently employed	yes	Normal	Anemic	primary	richer/rechest	Improved	Improved	No	Solid fuel	No, smokes nothing	Not big problem	no	Single	respondent	still breastfeeding	Institutional delivery	no	yes, last two weeks	yes	No	yes	yes	average	mild	Stunted	underweighted	Not wasted	1000-2000	Yes	Yes	Yes	Yes	No	Yes
primary	able to read whole sentence	Agriculture	Currently employed	yes	Normal	Anemic	primary	richer/rechest	Improved	Improved	No	Solid fuel	No, smokes nothing	Not big problem	no	Single	respondent	ever breastfed, not currently breastfeeding	Institutional delivery	no	no	no	Yes	yes	no	average	mild	Not_stunted	Not_underweighted	Not wasted	1000-2000	No	Yes	No	No	No	No
primary	able to read whole sentence	Agriculture	Currently employed	yes	Normal	Not anemic	no education	poorest/pooreer	Improved	Unimproved	No	Solid fuel	No, smokes nothing	big problem	no	Single	respondent	ever breastfed, not currently breastfeeding	Institutional delivery	no	no	no	No	yes	no	larger than average/ very large	not anemic	Stunted	Not_underweighted	Not wasted	1000-2000	Yes	No	No	No	No	No
primary	able to read whole sentence	Agriculture	Currently employed	yes	Normal	Not anemic	primary	poorest/pooreer	Improved	Improved	No	Solid fuel	No, smokes nothing	big problem	yes	Single	respondent	still breastfeeding	Institutional delivery	no	no	yes	No	yes	no	larger than average/ very large	moderate	Stunted	underweighted	Not wasted	1000-2000	Yes	Yes	Yes	Yes	No	Yes
primary	able to read whole sentence	Agriculture	Currently employed	yes	Normal	Not anemic	primary	middle	Improved	Improved	No	Solid fuel	No, smokes nothing	big problem	yes	Single	respondent	still breastfeeding	Institutional delivery	no	yes, last two weeks	no	No	yes	no	average	moderate	Stunted	underweighted	Not wasted	1000-2000	Yes	Yes	Yes	Yes	No	Yes
primary	able to read whole sentence	Agriculture	Currently employed	yes	Normal	Not anemic	primary	middle	Improved	Improved	No	Solid fuel	No, smokes nothing	big problem	yes	Single	respondent	ever breastfed, not currently breastfeeding	Institutional delivery	no	no	yes	No	yes	yes	smaller than average/very small	not anemic	Stunted	Not_underweighted	Not wasted	1000-2000	Yes	No	No	No	No	No
no education	cannot read at all	Agriculture	Currently employed	yes	Underweight	Anemic	no education	poorest/pooreer	Improved	Improved	No	Solid fuel	Yes, Use cigarettes/ tobacco	Not big problem	yes	Single	respondent	still breastfeeding	Institutional delivery	no	no	no	Yes	no	no	average	moderate	Stunted	underweighted	Wasted	1000-2000	Yes	Yes	Yes	Yes	Yes	Yes
no education	cannot read at all	Agriculture	Currently employed	yes	Normal	Not anemic	no education	poorest/pooreer	Improved	Improved	No	Solid fuel	No, smokes nothing	big problem	yes	Multiple	respondent	still breastfeeding	Institutional delivery	no	no	yes	Yes	yes	no	average	not anemic	Stunted	underweighted	Wasted	1000-2000	Yes	No	No	No	No	No
no education	cannot read at all	Agriculture	Currently employed	yes	Normal	Not anemic	no education	poorest/pooreer	Improved	Improved	No	Solid fuel	No, smokes nothing	big problem	yes	Multiple	respondent	ever breastfed, not currently breastfeeding	Institutional delivery	no	no	no	No	yes	no	average	severe	Not_stunted	underweighted	Not wasted	1000-2000	Yes	Yes	Yes	No	No	Yes
no education	cannot read at all	Agriculture	Currently employed	yes	Normal	Not anemic	no education	poorest/pooreer	Improved	Improved	No	Solid fuel	No, smokes nothing	big problem	yes	Multiple	respondent	ever breastfed, not currently breastfeeding	Institutional delivery	no	no	yes	No	yes	yes	average	severe	Stunted	underweighted	Not wasted	1000-2000	Yes	Yes	Yes	Yes	No	Yes
no education	cannot read at all	Agriculture	Currently employed	yes	Normal	Not anemic	no education	poorest/pooreer	Improved	Improved	No	Solid fuel	No, smokes nothing	big problem	yes	Single	respondent	still breastfeeding	Institutional delivery	no	yes, last two weeks	yes	No	yes	yes	average	not anemic	Stunted	underweighted	Not wasted	1000-2000	Yes	No	No	No	No	No
no education	cannot read at all	Agriculture	Currently employed	yes	Normal	Not anemic	no education	poorest/pooreer	Improved	Improved	No	Solid fuel	No, smokes nothing	big problem	yes	Single	respondent	ever breastfed, not currently breastfeeding	Institutional delivery	no	yes, last two weeks	yes	No	yes	yes	average	moderate	Stunted	Not_underweighted	Not wasted	1000-2000	Yes	Yes	Yes	Yes	No	No
primary	able to read whole sentence	Agriculture	Currently employed	yes	Normal	Not anemic	primary	poorest/pooreer	Improved	Improved	No	Solid fuel	No, smokes nothing	big problem	yes	Single	respondent	still breastfeeding	Institutional delivery	no	no	yes	Yes	yes	no	average	mild	Not_stunted	underweighted	Not wasted	1000-2000	Yes	Yes	Yes	No	No	Yes
secondary	able to read whole sentence	Agriculture	Currently employed	yes	Normal	Not anemic	no education	richer/rechest	Improved	Improved	No	Solid fuel	No, smokes nothing	Not big problem	no	Single	respondent	never breastfed	Institutional delivery	yes	yes, last two weeks	yes	Yes	yes	yes	larger than average/ very large	mild	Not_stunted	Not_underweighted	Not wasted	1000-2000	No	Yes	No	No	No	No
secondary	able to read whole sentence	Agriculture	Currently employed	yes	Normal	Not anemic	primary	richer/rechest	Improved	Improved	No	Solid fuel	No, smokes nothing	big problem	no	Single	respondent	still breastfeeding	Institutional delivery	no	no	yes	Yes	yes	yes	larger than average/ very large	not anemic	Stunted	underweighted	Not wasted	1000-2000	Yes	No	No	No	No	No
secondary	able to read whole sentence	Agriculture	Currently employed	yes	Normal	Not anemic	primary	richer/rechest	Improved	Improved	No	Solid fuel	No, smokes nothing	big problem	no	Single	respondent	ever breastfed, not currently breastfeeding	Institutional delivery	no	no	yes	Yes	yes	yes	average	moderate	Stunted	underweighted	Not wasted	1000-2000	Yes	Yes	Yes	Yes	No	Yes
no education	able to read only parts sentence	Agriculture	Currently employed	yes	Normal	Not anemic	primary	richer/rechest	Improved	Improved	No	Solid fuel	No, smokes nothing	big problem	yes	Single	respondent	ever breastfed, not currently breastfeeding	Institutional delivery	no	no	yes	Yes	yes	yes	average	not anemic	Not_stunted	Not_underweighted	Not wasted	1000-2000	No	No	No	No	No	No
no education	able to read only parts sentence	Agriculture	Currently employed	yes	Normal	Not anemic	primary	richer/rechest	Improved	Improved	No	Solid fuel	No, smokes nothing	big problem	yes	Single	respondent	ever breastfed, not currently breastfeeding	Institutional delivery	no	no	yes	Yes	yes	yes	larger than average/ very large	not anemic	Stunted	underweighted	Wasted	1000-2000	Yes	No	No	No	No	No
primary	able to read whole sentence	Agriculture	Currently employed	yes	Normal	Not anemic	primary	richer/rechest	Improved	Improved	Yes	Solid fuel	No, smokes nothing	big problem	no	Multiple	respondent	ever breastfed, not currently breastfeeding	Institutional delivery	yes	no	no	No	yes	yes	smaller than average/very small	not anemic	Stunted	underweighted	Not wasted	1000-2000	Yes	No	No	No	No	No
primary	able to read whole sentence	Agriculture	Currently employed	yes	Normal	Not anemic	primary	richer/rechest	Improved	Improved	Yes	Solid fuel	No, smokes nothing	big problem	no	Multiple	respondent	ever breastfed, not currently breastfeeding	Institutional delivery	yes	no	no	Yes	yes	yes	smaller than average/very small	not anemic	Stunted	Not_underweighted	Not wasted	1000-2000	Yes	No	No	No	No	No
no education	cannot read at all	Not working	Not employed in past 12 months	no	Normal	Not anemic	no education	richer/rechest	Unimproved	Improved	No	Solid fuel	Yes, Use cigarettes/ tobacco	big problem	no	Single	respondent	ever breastfed, not currently breastfeeding	Institutional delivery	no	no	no	Yes	no	yes	average	moderate	Not_stunted	Not_underweighted	Not wasted	1000-2000	No	Yes	No	No	No	No
primary	able to read only parts sentence	Agriculture	Currently employed	yes	Underweight	Anemic	no education	poorest/pooreer	Unimproved	Unimproved	No	Solid fuel	No, smokes nothing	big problem	no	Single	respondent	still breastfeeding	Home delivery	no	no	no	No	yes	no	smaller than average/very small	moderate	Stunted	underweighted	Not wasted	1000-2000	Yes	Yes	Yes	Yes	No	Yes
primary	able to read only parts sentence	Not working	Not employed in past 12 months	no	Normal	Anemic	no education	poorest/pooreer	Unimproved	Unimproved	No	Solid fuel	No, smokes nothing	big problem	no	Single	respondent	ever breastfed, not currently breastfeeding	Home delivery	no	no	no	No	no	no	average	mild	Not_stunted	Not_underweighted	Not wasted	1000-2000	No	Yes	No	No	No	No
no education	cannot read at all	Agriculture	Currently employed	yes	Normal	Not anemic	primary	poorest/pooreer	Improved	Unimproved	No	Solid fuel	No, smokes nothing	big problem	no	Single	respondent	still breastfeeding	Institutional delivery	no	no	no	No	yes	no	smaller than average/very small	not anemic	Stunted	Not_underweighted	Not wasted	1000-2000	Yes	No	No	No	No	No
no education	cannot read at all	Agriculture	Currently employed	yes	Underweight	Anemic	primary	poorest/pooreer	Unimproved	Unimproved	Yes	Solid fuel	No, smokes nothing	Not big problem	no	Single	respondent	ever breastfed, not currently breastfeeding	Institutional delivery	no	yes, last two weeks	yes	No	yes	yes	larger than average/ very large	mild	Not_stunted	Not_underweighted	Not wasted	1000-2000	No	Yes	No	No	No	No
no education	cannot read at all	Agriculture	Currently employed	yes	Underweight	Anemic	no education	poorest/pooreer	Unimproved	Unimproved	No	Solid fuel	No, smokes nothing	big problem	no	Single	respondent	ever breastfed, not currently breastfeeding	Institutional delivery	no	no	no	No	yes	yes	average	moderate	Stunted	Not_underweighted	Not wasted	1000-2000	Yes	Yes	Yes	Yes	No	No
no education	cannot read at all	Not working	Not employed in past 12 months	no	Normal	Anemic	no education	poorest/pooreer	Unimproved	Unimproved	No	Solid fuel	No, smokes nothing	big problem	yes	Single	respondent	still breastfeeding	Institutional delivery	no	no	no	No	no	yes	average	mild	Not_stunted	Not_underweighted	Not wasted	1000-2000	No	Yes	No	No	No	No
no education	cannot read at all	Not working	Not employed in past 12 months	no	Normal	Anemic	no education	poorest/pooreer	Unimproved	Unimproved	No	Solid fuel	No, smokes nothing	big problem	yes	Single	respondent	ever breastfed, not currently breastfeeding	Institutional delivery	no	no	no	No	no	yes	average	not anemic	Not_stunted	Not_underweighted	Not wasted	1000-2000	No	No	No	No	No	No
no education	cannot read at all	Agriculture	Currently employed	yes	Underweight	Anemic	no education	poorest/pooreer	Unimproved	Unimproved	No	Solid fuel	No, smokes nothing	big problem	no	Single	respondent	still breastfeeding	Institutional delivery	no	no	no	No	no	no	smaller than average/very small	mild	Stunted	underweighted	Wasted	1000-2000	Yes	Yes	Yes	Yes	Yes	Yes
no education	cannot read at all	Agriculture	Currently employed	yes	Underweight	Anemic	no education	poorest/pooreer	Unimproved	Unimproved	No	Solid fuel	No, smokes nothing	big problem	no	Single	respondent	ever breastfed, not currently breastfeeding	Institutional delivery	no	no	no	No	no	no	average	moderate	Not_stunted	Not_underweighted	Not wasted	1000-2000	No	Yes	No	No	No	No
primary	cannot read at all	Not working	Not employed in past 12 months	no	Normal	Anemic	primary	middle	Unimproved	Unimproved	No	Solid fuel	No, smokes nothing	big problem	no	Single	respondent	still breastfeeding	Institutional delivery	no	no	no	No	no	yes	average	moderate	Not_stunted	Not_underweighted	Not wasted	1000-2000	No	Yes	No	No	No	No
secondary	able to read whole sentence	Not working	Not employed in past 12 months	no	Normal	Not anemic	secondary	richer/rechest	Improved	Improved	No	Solid fuel	No, smokes nothing	Not big problem	no	Single	respondent	still breastfeeding	Institutional delivery	no	no	no	No	no	yes	average	mild	Stunted	Not_underweighted	Not wasted	<1000	Yes	Yes	Yes	Yes	No	No
secondary	able to read whole sentence	Professional/technical/managerial	Currently employed	yes	Overweight/Obesity	Not anemic	higher	richer/rechest	Improved	Improved	Yes	Solid fuel	No, smokes nothing	Not big problem	yes	Single	respondent	ever breastfed, not currently breastfeeding	Institutional delivery	yes	no	yes	Yes	yes	yes	average	not anemic	Not_stunted	Not_underweighted	Not wasted	<1000	No	No	No	No	No	No
secondary	able to read only parts sentence	Not working	Not employed in past 12 months	no	Normal	Not anemic	higher	richer/rechest	Improved	Improved	Yes	Solid fuel	No, smokes nothing	big problem	no	Single	respondent	still breastfeeding	Institutional delivery	yes	yes, last two weeks	no	No	no	yes	average	mild	Stunted	underweighted	Not wasted	<1000	Yes	Yes	Yes	Yes	No	Yes
secondary	able to read whole sentence	Sales and services	Employed in past 12 months, not currently	no	Overweight/Obesity	Not anemic	secondary	richer/rechest	Improved	Improved	Yes	Solid fuel	No, smokes nothing	Not big problem	no	Single	respondent	still breastfeeding	Institutional delivery	no	no	no	No	no	no	larger than average/ very large	not anemic	Not_stunted	Not_underweighted	Not wasted	<1000	No	No	No	No	No	No
no education	cannot read at all	Agriculture	Currently employed	yes	Normal	Anemic	no education	poorest/pooreer	Improved	Unimproved	No	Solid fuel	No, smokes nothing	big problem	no	Single	respondent	still breastfeeding	Institutional delivery	no	no	no	No	no	yes	average	moderate	Not_stunted	Not_underweighted	Not wasted	1000-2000	No	Yes	No	No	No	No
no education	cannot read at all	Agriculture	Currently employed	yes	Normal	Not anemic	no education	middle	Improved	Improved	No	Solid fuel	No, smokes nothing	big problem	no	Single	respondent	still breastfeeding	Institutional delivery	no	yes, last two weeks	no	No	no	no	larger than average/ very large	mild	Not_stunted	Not_underweighted	Not wasted	1000-2000	No	Yes	No	No	No	No
no education	cannot read at all	Agriculture	Currently employed	yes	Normal	Not anemic	no education	middle	Improved	Improved	No	Solid fuel	No, smokes nothing	big problem	no	Single	respondent	ever breastfed, not currently breastfeeding	Institutional delivery	no	no	yes	Yes	no	yes	smaller than average/very small	mild	Stunted	underweighted	Not wasted	1000-2000	Yes	Yes	Yes	Yes	No	Yes
no education	cannot read at all	Agriculture	Currently employed	yes	Normal	Not anemic	primary	poorest/pooreer	Improved	Unimproved	No	Solid fuel	No, smokes nothing	big problem	no	Single	respondent	still breastfeeding	Institutional delivery	no	no	yes	Yes	yes	no	larger than average/ very large	not anemic	Not_stunted	Not_underweighted	Not wasted	1000-2000	No	No	No	No	No	No
no education	cannot read at all	Agriculture	Currently employed	yes	Normal	Not anemic	primary	poorest/pooreer	Improved	Unimproved	No	Solid fuel	No, smokes nothing	big problem	no	Single	respondent	ever breastfed, not currently breastfeeding	Institutional delivery	no	no	yes	No	yes	no	larger than average/ very large	not anemic	Stunted	underweighted	Not wasted	1000-2000	Yes	No	No	No	No	No
primary	able to read whole sentence	Agriculture	Currently employed	yes	Normal	Not anemic	primary	richer/rechest	Unimproved	Improved	No	Solid fuel	No, smokes nothing	big problem	no	Single	respondent	ever breastfed, not currently breastfeeding	Institutional delivery	no	no	yes	No	no	yes	average	severe	Stunted	underweighted	Wasted	1000-2000	Yes	Yes	Yes	Yes	Yes	Yes
primary	able to read whole sentence	Agriculture	Currently employed	yes	Normal	Anemic	no education	poorest/pooreer	Unimproved	Unimproved	No	Solid fuel	No, smokes nothing	big problem	no	Single	respondent	ever breastfed, not currently breastfeeding	Institutional delivery	no	no	no	No	yes	yes	average	moderate	Stunted	underweighted	Not wasted	1000-2000	Yes	Yes	Yes	Yes	No	Yes
no education	able to read only parts sentence	Agriculture	Currently employed	yes	Underweight	Anemic	primary	richer/rechest	Improved	Improved	No	Solid fuel	No, smokes nothing	big problem	no	Single	respondent	ever breastfed, not currently breastfeeding	Institutional delivery	no	no	no	No	yes	yes	average	mild	Stunted	underweighted	Not wasted	1000-2000	Yes	Yes	Yes	Yes	No	Yes
primary	able to read whole sentence	Agriculture	Currently employed	yes	Normal	Not anemic	primary	richer/rechest	Improved	Improved	Yes	Solid fuel	No, smokes nothing	Not big problem	no	Single	respondent	still breastfeeding	Institutional delivery	no	no	no	Yes	yes	yes	smaller than average/very small	mild	Stunted	underweighted	Not wasted	1000-2000	Yes	Yes	Yes	Yes	No	Yes
no education	able to read only parts sentence	Agriculture	Currently employed	yes	Underweight	Anemic	no education	poorest/pooreer	Improved	Unimproved	Yes	Solid fuel	No, smokes nothing	big problem	no	Single	respondent	still breastfeeding	Institutional delivery	no	no	yes	Yes	yes	yes	larger than average/ very large	moderate	Stunted	Not_underweighted	Not wasted	1000-2000	Yes	Yes	Yes	Yes	No	No
primary	able to read whole sentence	Agriculture	Currently employed	yes	Normal	Not anemic	primary	richer/rechest	Improved	Improved	Yes	Solid fuel	No, smokes nothing	Not big problem	no	Single	respondent	still breastfeeding	Institutional delivery	no	yes, last two weeks	no	No	yes	yes	average	not anemic	Not_stunted	Not_underweighted	Not wasted	1000-2000	No	No	No	No	No	No
primary	able to read whole sentence	Agriculture	Currently employed	yes	Underweight	Not anemic	primary	poorest/pooreer	Unimproved	Unimproved	Yes	Solid fuel	No, smokes nothing	big problem	no	Single	respondent	still breastfeeding	Institutional delivery	no	no	no	Yes	yes	yes	smaller than average/very small	moderate	Stunted	underweighted	Wasted	1000-2000	Yes	Yes	Yes	Yes	Yes	Yes
primary	able to read whole sentence	Agriculture	Currently employed	yes	Underweight	Anemic	primary	poorest/pooreer	Improved	Unimproved	Yes	Solid fuel	No, smokes nothing	big problem	no	Single	respondent	still breastfeeding	Institutional delivery	no	no	yes	Yes	yes	yes	larger than average/ very large	mild	Stunted	underweighted	Not wasted	1000-2000	Yes	Yes	Yes	Yes	No	Yes
primary	able to read whole sentence	Agriculture	Currently employed	yes	Underweight	Anemic	primary	poorest/pooreer	Improved	Unimproved	Yes	Solid fuel	No, smokes nothing	big problem	no	Single	respondent	ever breastfed, not currently breastfeeding	Institutional delivery	no	no	no	No	yes	yes	average	moderate	Stunted	underweighted	Not wasted	1000-2000	Yes	Yes	Yes	Yes	No	Yes
secondary	able to read whole sentence	Agriculture	Currently employed	yes	Normal	Not anemic	secondary	poorest/pooreer	Improved	Improved	No	Solid fuel	Yes, Use cigarettes/ tobacco	Not big problem	no	Single	respondent	ever breastfed, not currently breastfeeding	Institutional delivery	no	no	yes	Yes	yes	yes	average	moderate	Not_stunted	Not_underweighted	Not wasted	1000-2000	No	Yes	No	No	No	No
no education	cannot read at all	Agriculture	Currently employed	yes	Normal	Anemic	no education	poorest/pooreer	Improved	Unimproved	No	Solid fuel	No, smokes nothing	big problem	no	Single	respondent	still breastfeeding	Home delivery	no	no	no	Yes	yes	yes	average	mild	Stunted	Not_underweighted	Not wasted	1000-2000	Yes	Yes	Yes	Yes	No	No
no education	cannot read at all	Agriculture	Currently employed	yes	Normal	Anemic	no education	poorest/pooreer	Improved	Unimproved	No	Solid fuel	No, smokes nothing	big problem	no	Single	respondent	ever breastfed, not currently breastfeeding	Institutional delivery	no	no	yes	Yes	yes	yes	smaller than average/very small	moderate	Stunted	underweighted	Wasted	1000-2000	Yes	Yes	Yes	Yes	Yes	Yes
primary	able to read whole sentence	Agriculture	Currently employed	yes	Underweight	Anemic	primary	poorest/pooreer	Improved	Improved	No	Solid fuel	No, smokes nothing	big problem	no	Single	respondent	still breastfeeding	Institutional delivery	no	no	no	No	yes	yes	larger than average/ very large	not anemic	Stunted	Not_underweighted	Not wasted	1000-2000	Yes	No	No	No	No	No
primary	able to read whole sentence	Agriculture	Currently employed	yes	Normal	Anemic	primary	poorest/pooreer	Improved	Unimproved	No	Solid fuel	No, smokes nothing	big problem	no	Single	respondent	still breastfeeding	Institutional delivery	no	no	yes	Yes	yes	yes	average	mild	Stunted	Not_underweighted	Not wasted	1000-2000	Yes	Yes	Yes	Yes	No	No
primary	able to read whole sentence	Agriculture	Currently employed	yes	Normal	Anemic	primary	poorest/pooreer	Improved	Unimproved	No	Solid fuel	No, smokes nothing	big problem	no	Single	respondent	ever breastfed, not currently breastfeeding	Institutional delivery	no	no	yes	No	yes	yes	smaller than average/very small	moderate	Stunted	Not_underweighted	Not wasted	1000-2000	Yes	Yes	Yes	Yes	No	No
primary	able to read whole sentence	Agriculture	Currently employed	yes	Underweight	Anemic	no education	poorest/pooreer	Improved	Unimproved	No	Solid fuel	Yes, Use cigarettes/ tobacco	big problem	no	Single	respondent	still breastfeeding	Institutional delivery	no	no	yes	No	yes	yes	average	moderate	Stunted	Not_underweighted	Not wasted	1000-2000	Yes	Yes	Yes	Yes	No	No
primary	able to read whole sentence	Agriculture	Currently employed	yes	Normal	Not anemic	primary	poorest/pooreer	Improved	Unimproved	Yes	Solid fuel	No, smokes nothing	Not big problem	yes	Single	respondent	ever breastfed, not currently breastfeeding	Institutional delivery	no	no	no	Yes	yes	yes	smaller than average/very small	not anemic	Stunted	underweighted	Not wasted	1000-2000	Yes	No	No	No	No	No
secondary	able to read whole sentence	Agriculture	Currently employed	yes	Normal	Not anemic	secondary	middle	Improved	Unimproved	Yes	Solid fuel	No, smokes nothing	big problem	no	Single	respondent	ever breastfed, not currently breastfeeding	Institutional delivery	no	no	yes	Yes	yes	yes	smaller than average/very small	moderate	Stunted	underweighted	Not wasted	1000-2000	Yes	Yes	Yes	Yes	No	Yes
secondary	able to read whole sentence	Agriculture	Currently employed	yes	Normal	Not anemic	secondary	middle	Improved	Unimproved	Yes	Solid fuel	No, smokes nothing	big problem	no	Single	respondent	ever breastfed, not currently breastfeeding	Institutional delivery	no	no	no	No	yes	yes	average	not anemic	Stunted	Not_underweighted	Not wasted	1000-2000	Yes	No	No	No	No	No
primary	able to read whole sentence	Agriculture	Currently employed	yes	Normal	Anemic	primary	middle	Unimproved	Unimproved	No	Solid fuel	No, smokes nothing	Not big problem	no	Single	respondent	ever breastfed, not currently breastfeeding	Institutional delivery	no	no	no	No	yes	yes	average	mild	Not_stunted	Not_underweighted	Not wasted	1000-2000	No	Yes	No	No	No	No
primary	able to read whole sentence	Agriculture	Currently employed	yes	Normal	Anemic	primary	middle	Unimproved	Unimproved	No	Solid fuel	No, smokes nothing	Not big problem	no	Single	respondent	ever breastfed, not currently breastfeeding	Institutional delivery	no	no	no	No	yes	yes	smaller than average/very small	not anemic	Not_stunted	Not_underweighted	Not wasted	1000-2000	No	No	No	No	No	No
secondary	able to read whole sentence	Agriculture	Currently employed	yes	Underweight	Not anemic	primary	richer/rechest	Improved	Unimproved	No	Solid fuel	No, smokes nothing	big problem	yes	Single	respondent	still breastfeeding	Institutional delivery	no	no	no	No	no	no	larger than average/ very large	moderate	Not_stunted	Not_underweighted	Not wasted	1000-2000	No	Yes	No	No	No	No
secondary	able to read whole sentence	Agriculture	Currently employed	yes	Underweight	Not anemic	primary	richer/rechest	Improved	Unimproved	No	Solid fuel	No, smokes nothing	big problem	yes	Single	respondent	ever breastfed, not currently breastfeeding	Institutional delivery	no	no	no	No	no	yes	average	mild	Not_stunted	Not_underweighted	Not wasted	1000-2000	No	Yes	No	No	No	No
no education	cannot read at all	Agriculture	Currently employed	yes	Normal	Not anemic	no education	poorest/pooreer	Improved	Unimproved	No	Solid fuel	No, smokes nothing	big problem	no	Single	respondent	ever breastfed, not currently breastfeeding	Institutional delivery	no	no	no	No	yes	yes	larger than average/ very large	not anemic	Not_stunted	Not_underweighted	Not wasted	1000-2000	No	No	No	No	No	No
no education	cannot read at all	Agriculture	Currently employed	yes	Normal	Anemic	no education	poorest/pooreer	Unimproved	Unimproved	No	Solid fuel	No, smokes nothing	big problem	no	Single	respondent	still breastfeeding	Home delivery	no	no	no	No	yes	yes	smaller than average/very small	moderate	Stunted	underweighted	Not wasted	1000-2000	Yes	Yes	Yes	Yes	No	Yes
no education	cannot read at all	Agriculture	Currently employed	yes	Normal	Anemic	no education	poorest/pooreer	Unimproved	Unimproved	No	Solid fuel	No, smokes nothing	big problem	no	Single	respondent	ever breastfed, not currently breastfeeding	Home delivery	no	no	no	No	yes	yes	larger than average/ very large	moderate	Not_stunted	Not_underweighted	Not wasted	1000-2000	No	Yes	No	No	No	No
primary	able to read whole sentence	Sales and services	Currently employed	yes	Overweight/Obesity	Not anemic	primary	richer/rechest	Unimproved	Improved	Yes	Solid fuel	No, smokes nothing	Not big problem	no	Single	respondent	still breastfeeding	Institutional delivery	yes	no	no	No	yes	yes	larger than average/ very large	not anemic	Not_stunted	Not_underweighted	Not wasted	1000-2000	No	No	No	No	No	No
primary	able to read whole sentence	Agriculture	Currently employed	yes	Normal	Anemic	primary	richer/rechest	Improved	Improved	Yes	Solid fuel	No, smokes nothing	Not big problem	no	Single	respondent	still breastfeeding	Institutional delivery	no	no	no	No	yes	yes	average	not anemic	Not_stunted	Not_underweighted	Not wasted	1000-2000	No	No	No	No	No	No
primary	able to read whole sentence	Agriculture	Currently employed	yes	Normal	Anemic	primary	richer/rechest	Improved	Improved	Yes	Solid fuel	No, smokes nothing	Not big problem	no	Single	respondent	ever breastfed, not currently breastfeeding	Institutional delivery	no	no	no	No	yes	yes	average	moderate	Not_stunted	Not_underweighted	Not wasted	1000-2000	No	Yes	No	No	No	No
no education	cannot read at all	Agriculture	Currently employed	yes	Underweight	Anemic	primary	middle	Improved	Unimproved	Yes	Solid fuel	No, smokes nothing	big problem	no	Single	respondent	still breastfeeding	Institutional delivery	no	no	no	Yes	yes	no	average	mild	Stunted	underweighted	Not wasted	1000-2000	Yes	Yes	Yes	Yes	No	Yes
higher	able to read whole sentence	Professional/technical/managerial	Currently employed	yes	Overweight/Obesity	Not anemic	higher	richer/rechest	Improved	Improved	Yes	Solid fuel	No, smokes nothing	Not big problem	yes	Single	respondent	ever breastfed, not currently breastfeeding	Institutional delivery	yes	no	no	No	no	yes	smaller than average/very small	not anemic	Not_stunted	Not_underweighted	Not wasted	1000-2000	No	No	No	No	No	No
secondary	able to read whole sentence	Agriculture	Currently employed	yes	Overweight/Obesity	Anemic	primary	richer/rechest	Improved	Unimproved	Yes	Solid fuel	No, smokes nothing	big problem	no	Single	respondent	still breastfeeding	Institutional delivery	no	no	no	Yes	no	yes	larger than average/ very large	not anemic	Not_stunted	Not_underweighted	Not wasted	1000-2000	No	No	No	No	No	No
secondary	able to read whole sentence	Agriculture	Currently employed	yes	Overweight/Obesity	Anemic	primary	richer/rechest	Improved	Unimproved	Yes	Solid fuel	No, smokes nothing	big problem	no	Single	respondent	ever breastfed, not currently breastfeeding	Institutional delivery	no	no	no	No	no	yes	larger than average/ very large	moderate	Stunted	Not_underweighted	Not wasted	1000-2000	Yes	Yes	Yes	Yes	No	No
secondary	able to read whole sentence	Not working	Not employed in past 12 months	no	Normal	Not anemic	secondary	richer/rechest	Improved	Unimproved	Yes	Solid fuel	No, smokes nothing	Not big problem	yes	Single	respondent	still breastfeeding	Institutional delivery	no	yes, last two weeks	yes	No	yes	no	smaller than average/very small	moderate	Not_stunted	Not_underweighted	Not wasted	1000-2000	No	Yes	No	No	No	No
secondary	able to read whole sentence	Not working	Not employed in past 12 months	no	Normal	Not anemic	secondary	richer/rechest	Improved	Unimproved	Yes	Solid fuel	No, smokes nothing	Not big problem	yes	Single	respondent	ever breastfed, not currently breastfeeding	Institutional delivery	no	no	yes	No	yes	yes	smaller than average/very small	moderate	Not_stunted	Not_underweighted	Not wasted	1000-2000	No	Yes	No	No	No	No
secondary	able to read whole sentence	Not working	Not employed in past 12 months	no	Normal	Not anemic	secondary	richer/rechest	Improved	Unimproved	Yes	Solid fuel	No, smokes nothing	Not big problem	yes	Single	respondent	ever breastfed, not currently breastfeeding	Institutional delivery	no	no	no	No	yes	yes	smaller than average/very small	mild	Not_stunted	Not_underweighted	Not wasted	1000-2000	No	Yes	No	No	No	No
primary	able to read whole sentence	Sales and services	Currently employed	yes	Overweight/Obesity	Anemic	secondary	richer/rechest	Improved	Improved	Yes	Solid fuel	No, smokes nothing	Not big problem	no	Single	respondent	ever breastfed, not currently breastfeeding	Institutional delivery	no	no	yes	Yes	yes	yes	larger than average/ very large	not anemic	Not_stunted	Not_underweighted	Not wasted	<1000	No	No	No	No	No	No
primary	able to read whole sentence	Sales and services	Currently employed	yes	Normal	Not anemic	secondary	richer/rechest	Improved	Improved	Yes	Solid fuel	No, smokes nothing	big problem	no	Single	respondent	still breastfeeding	Institutional delivery	no	no	no	No	no	no	larger than average/ very large	moderate	Stunted	Not_underweighted	Not wasted	<1000	Yes	Yes	Yes	Yes	No	No
primary	able to read whole sentence	Agriculture	Employed in past 12 months, not currently	no	Normal	Anemic	primary	richer/rechest	Improved	Improved	Yes	Solid fuel	No, smokes nothing	big problem	no	Single	respondent	ever breastfed, not currently breastfeeding	Institutional delivery	no	no	no	No	yes	yes	average	moderate	Not_stunted	Not_underweighted	Not wasted	<1000	No	Yes	No	No	No	No
primary	able to read whole sentence	Not working	Not employed in past 12 months	no	Normal	Not anemic	no education	richer/rechest	Improved	Improved	Yes	Solid fuel	No, smokes nothing	big problem	no	Single	respondent	ever breastfed, not currently breastfeeding	Institutional delivery	no	no	yes	No	no	yes	smaller than average/very small	moderate	Stunted	Not_underweighted	Not wasted	<1000	Yes	Yes	Yes	Yes	No	No
primary	able to read whole sentence	Not working	Not employed in past 12 months	no	Normal	Not anemic	no education	richer/rechest	Improved	Improved	Yes	Solid fuel	No, smokes nothing	big problem	no	Single	respondent	ever breastfed, not currently breastfeeding	Institutional delivery	no	yes, last two weeks	no	Yes	no	no	average	not anemic	Stunted	underweighted	Not wasted	<1000	Yes	No	No	No	No	No
no education	cannot read at all	Sales and services	Currently employed	yes	Normal	Not anemic	no education	richer/rechest	Improved	Improved	Yes	Solid fuel	No, smokes nothing	big problem	no	Single	respondent	still breastfeeding	Home delivery	no	no	no	No	yes	yes	average	severe	Stunted	underweighted	Not wasted	<1000	Yes	Yes	Yes	Yes	No	Yes
no education	cannot read at all	Sales and services	Currently employed	yes	Normal	Not anemic	no education	richer/rechest	Improved	Improved	Yes	Solid fuel	No, smokes nothing	big problem	no	Single	respondent	ever breastfed, not currently breastfeeding	Institutional delivery	no	no	no	No	yes	yes	average	moderate	Stunted	underweighted	Not wasted	<1000	Yes	Yes	Yes	Yes	No	Yes
primary	cannot read at all	Sales and services	Currently employed	yes	Normal	Not anemic	no education	richer/rechest	Improved	Unimproved	Yes	Solid fuel	No, smokes nothing	big problem	no	Single	respondent	never breastfed	Institutional delivery	no	no	no	Yes	yes	yes	average	mild	Not_stunted	Not_underweighted	Not wasted	<1000	No	Yes	No	No	No	No
primary	cannot read at all	Sales and services	Currently employed	yes	Normal	Not anemic	no education	richer/rechest	Improved	Unimproved	Yes	Solid fuel	No, smokes nothing	big problem	no	Single	respondent	ever breastfed, not currently breastfeeding	Institutional delivery	no	no	no	Yes	yes	yes	average	moderate	Stunted	Not_underweighted	Not wasted	<1000	Yes	Yes	Yes	Yes	No	No
primary	able to read whole sentence	Sales and services	Currently employed	yes	Normal	Anemic	no education	richer/rechest	Improved	Improved	No	Solid fuel	No, smokes nothing	big problem	no	Single	respondent	still breastfeeding	Institutional delivery	no	no	no	No	yes	yes	smaller than average/very small	moderate	Not_stunted	Not_underweighted	Not wasted	<1000	No	Yes	No	No	No	No
secondary	able to read whole sentence	Agriculture	Currently employed	yes	Normal	Not anemic	primary	richer/rechest	Improved	Improved	Yes	Solid fuel	No, smokes nothing	big problem	no	Single	respondent	still breastfeeding	Institutional delivery	no	no	no	No	yes	no	larger than average/ very large	not anemic	Not_stunted	Not_underweighted	Not wasted	<1000	No	No	No	No	No	No
secondary	able to read whole sentence	Agriculture	Currently employed	yes	Normal	Not anemic	primary	richer/rechest	Improved	Improved	Yes	Solid fuel	No, smokes nothing	big problem	no	Single	respondent	never breastfed	Institutional delivery	no	no	no	No	yes	yes	larger than average/ very large	not anemic	Stunted	Not_underweighted	Not wasted	<1000	Yes	No	No	No	No	No
secondary	able to read whole sentence	Agriculture	Currently employed	yes	Normal	Anemic	no education	poorest/pooreer	Improved	Unimproved	No	Solid fuel	No, smokes nothing	Not big problem	no	Single	respondent	still breastfeeding	Institutional delivery	no	no	no	Yes	yes	yes	average	not anemic	Not_stunted	Not_underweighted	Not wasted	1000-2000	No	No	No	No	No	No
primary	able to read whole sentence	Agriculture	Currently employed	yes	Normal	Not anemic	secondary	middle	Improved	Unimproved	Yes	Solid fuel	No, smokes nothing	Not big problem	no	Single	respondent	ever breastfed, not currently breastfeeding	Institutional delivery	no	no	no	No	yes	yes	average	not anemic	Not_stunted	Not_underweighted	Not wasted	1000-2000	No	No	No	No	No	No
no education	cannot read at all	Agriculture	Currently employed	yes	Normal	Anemic	primary	poorest/pooreer	Improved	Improved	Yes	Solid fuel	No, smokes nothing	big problem	no	Single	respondent	ever breastfed, not currently breastfeeding	Institutional delivery	no	no	no	No	yes	yes	larger than average/ very large	mild	Stunted	underweighted	Not wasted	1000-2000	Yes	Yes	Yes	Yes	No	Yes
secondary	able to read whole sentence	Agriculture	Currently employed	yes	Normal	Not anemic	primary	richer/rechest	Improved	Improved	Yes	Solid fuel	No, smokes nothing	big problem	no	Single	respondent	still breastfeeding	Institutional delivery	no	yes, last two weeks	yes	Yes	no	yes	larger than average/ very large	moderate	Not_stunted	Not_underweighted	Not wasted	1000-2000	No	Yes	No	No	No	No
secondary	able to read whole sentence	Agriculture	Currently employed	yes	Normal	Not anemic	primary	richer/rechest	Improved	Improved	Yes	Solid fuel	No, smokes nothing	big problem	no	Single	respondent	ever breastfed, not currently breastfeeding	Institutional delivery	no	no	yes	No	no	yes	larger than average/ very large	mild	Stunted	Not_underweighted	Not wasted	1000-2000	Yes	Yes	Yes	Yes	No	No
no education	able to read whole sentence	Agriculture	Currently employed	yes	Normal	Anemic	primary	richer/rechest	Improved	Unimproved	Yes	Solid fuel	No, smokes nothing	Not big problem	yes	Single	respondent	still breastfeeding	Institutional delivery	no	no	no	No	yes	yes	larger than average/ very large	moderate	Not_stunted	Not_underweighted	Not wasted	1000-2000	No	Yes	No	No	No	No
no education	able to read whole sentence	Agriculture	Currently employed	yes	Normal	Anemic	primary	richer/rechest	Improved	Unimproved	Yes	Solid fuel	No, smokes nothing	Not big problem	yes	Single	respondent	ever breastfed, not currently breastfeeding	Institutional delivery	no	no	no	No	no	yes	larger than average/ very large	mild	Stunted	Not_underweighted	Not wasted	1000-2000	Yes	Yes	Yes	Yes	No	No
secondary	able to read whole sentence	Agriculture	Currently employed	yes	Underweight	Anemic	secondary	poorest/pooreer	Improved	Improved	No	Solid fuel	No, smokes nothing	big problem	yes	Single	respondent	still breastfeeding	Home delivery	no	no	no	No	yes	no	smaller than average/very small	moderate	Not_stunted	Not_underweighted	Not wasted	1000-2000	No	Yes	No	No	No	No
primary	able to read whole sentence	Agriculture	Currently employed	yes	Normal	Anemic	no education	middle	Improved	Improved	Yes	Solid fuel	No, smokes nothing	big problem	yes	Single	respondent	still breastfeeding	Institutional delivery	no	no	no	Yes	yes	no	larger than average/ very large	not anemic	Stunted	Not_underweighted	Not wasted	1000-2000	Yes	No	No	No	No	No
primary	able to read whole sentence	Agriculture	Currently employed	yes	Normal	Anemic	no education	middle	Improved	Improved	Yes	Solid fuel	No, smokes nothing	big problem	yes	Single	respondent	ever breastfed, not currently breastfeeding	Home delivery	no	no	yes	No	yes	no	smaller than average/very small	not anemic	Not_stunted	Not_underweighted	Not wasted	1000-2000	No	No	No	No	No	No
primary	able to read whole sentence	Agriculture	Currently employed	yes	Normal	Anemic	no education	middle	Improved	Improved	Yes	Solid fuel	No, smokes nothing	big problem	yes	Single	respondent	ever breastfed, not currently breastfeeding	Home delivery	no	no	no	No	no	no	larger than average/ very large	moderate	Stunted	Not_underweighted	Not wasted	1000-2000	Yes	Yes	Yes	Yes	No	No
primary	able to read whole sentence	Agriculture	Employed in past 12 months, not currently	no	Overweight/Obesity	Anemic	primary	richer/rechest	Improved	Improved	No	Solid fuel	No, smokes nothing	big problem	yes	Single	respondent	ever breastfed, not currently breastfeeding	Home delivery	no	no	no	No	yes	yes	average	moderate	Stunted	Not_underweighted	Not wasted	1000-2000	Yes	Yes	Yes	Yes	No	No
no education	cannot read at all	Agriculture	Currently employed	yes	Normal	Anemic	no education	middle	Improved	Improved	No	Solid fuel	No, smokes nothing	big problem	no	Single	respondent	still breastfeeding	Institutional delivery	no	no	yes	No	yes	yes	average	moderate	Not_stunted	Not_underweighted	Not wasted	1000-2000	No	Yes	No	No	No	No
no education	cannot read at all	Agriculture	Currently employed	yes	Normal	Anemic	no education	middle	Improved	Improved	No	Solid fuel	No, smokes nothing	big problem	no	Single	respondent	ever breastfed, not currently breastfeeding	Home delivery	no	yes, last two weeks	no	No	yes	yes	smaller than average/very small	severe	Stunted	Not_underweighted	Not wasted	1000-2000	Yes	Yes	Yes	Yes	No	No
no education	cannot read at all	Agriculture	Currently employed	yes	Normal	Anemic	no education	poorest/pooreer	Improved	Improved	Yes	Solid fuel	No, smokes nothing	big problem	no	Single	respondent	ever breastfed, not currently breastfeeding	Institutional delivery	yes	yes, last two weeks	no	No	yes	no	larger than average/ very large	not anemic	Not_stunted	Not_underweighted	Not wasted	1000-2000	No	No	No	No	No	No
no education	cannot read at all	Agriculture	Currently employed	yes	Normal	Anemic	no education	middle	Improved	Improved	Yes	Solid fuel	No, smokes nothing	big problem	no	Single	respondent	ever breastfed, not currently breastfeeding	Institutional delivery	no	yes, last two weeks	no	No	yes	yes	larger than average/ very large	mild	Stunted	underweighted	Not wasted	1000-2000	Yes	Yes	Yes	Yes	No	Yes
no education	cannot read at all	Agriculture	Currently employed	yes	Normal	Anemic	no education	middle	Improved	Improved	Yes	Solid fuel	No, smokes nothing	big problem	no	Single	respondent	ever breastfed, not currently breastfeeding	Home delivery	no	yes, last two weeks	no	No	yes	yes	smaller than average/very small	mild	Not_stunted	Not_underweighted	Not wasted	1000-2000	No	Yes	No	No	No	No
no education	cannot read at all	Agriculture	Currently employed	yes	Normal	Anemic	no education	richer/rechest	Improved	Unimproved	Yes	Solid fuel	No, smokes nothing	big problem	no	Single	respondent	still breastfeeding	Institutional delivery	no	yes, last two weeks	yes	Yes	yes	no	smaller than average/very small	mild	Stunted	underweighted	Not wasted	1000-2000	Yes	Yes	Yes	Yes	No	Yes
no education	cannot read at all	Agriculture	Currently employed	yes	Normal	Anemic	primary	middle	Improved	Improved	Yes	Solid fuel	No, smokes nothing	big problem	yes	Single	respondent	still breastfeeding	Home delivery	no	yes, last two weeks	yes	No	yes	no	smaller than average/very small	moderate	Stunted	underweighted	Not wasted	1000-2000	Yes	Yes	Yes	Yes	No	Yes
primary	able to read whole sentence	Agriculture	Currently employed	yes	Normal	Not anemic	no education	middle	Improved	Improved	Yes	Solid fuel	No, smokes nothing	big problem	no	Single	respondent	still breastfeeding	Institutional delivery	no	no	no	Yes	yes	yes	average	not anemic	Stunted	Not_underweighted	Not wasted	1000-2000	Yes	No	No	No	No	No
primary	able to read whole sentence	Agriculture	Currently employed	yes	Normal	Anemic	primary	poorest/pooreer	Unimproved	Improved	No	Solid fuel	No, smokes nothing	big problem	yes	Single	respondent	ever breastfed, not currently breastfeeding	Institutional delivery	no	no	no	No	yes	yes	average	moderate	Stunted	underweighted	Not wasted	1000-2000	Yes	Yes	Yes	Yes	No	Yes
primary	able to read whole sentence	Agriculture	Currently employed	yes	Normal	Anemic	primary	poorest/pooreer	Unimproved	Improved	No	Solid fuel	No, smokes nothing	big problem	yes	Single	respondent	ever breastfed, not currently breastfeeding	Institutional delivery	no	no	no	No	yes	no	larger than average/ very large	mild	Stunted	Not_underweighted	Not wasted	1000-2000	Yes	Yes	Yes	Yes	No	No
no education	cannot read at all	Agriculture	Currently employed	yes	Normal	Anemic	no education	middle	Unimproved	Improved	Yes	Solid fuel	No, smokes nothing	big problem	no	Single	respondent	ever breastfed, not currently breastfeeding	Institutional delivery	no	no	no	No	yes	yes	larger than average/ very large	severe	Not_stunted	underweighted	Wasted	1000-2000	Yes	Yes	Yes	No	Yes	Yes
primary	able to read whole sentence	Agriculture	Currently employed	yes	Normal	Anemic	primary	poorest/pooreer	Unimproved	Improved	No	Solid fuel	No, smokes nothing	Not big problem	no	Single	respondent	ever breastfed, not currently breastfeeding	Institutional delivery	no	no	yes	Yes	yes	yes	larger than average/ very large	severe	Stunted	underweighted	Wasted	1000-2000	Yes	Yes	Yes	Yes	Yes	Yes
primary	able to read whole sentence	Agriculture	Currently employed	yes	Normal	Anemic	primary	poorest/pooreer	Unimproved	Improved	No	Solid fuel	No, smokes nothing	Not big problem	no	Single	respondent	ever breastfed, not currently breastfeeding	Institutional delivery	no	no	no	No	yes	yes	average	moderate	Stunted	underweighted	Not wasted	1000-2000	Yes	Yes	Yes	Yes	No	Yes
primary	able to read whole sentence	Agriculture	Currently employed	yes	Normal	Not anemic	primary	poorest/pooreer	Unimproved	Unimproved	No	Solid fuel	No, smokes nothing	big problem	no	Single	respondent	still breastfeeding	Institutional delivery	no	no	yes	No	yes	no	smaller than average/very small	mild	Stunted	underweighted	Not wasted	1000-2000	Yes	Yes	Yes	Yes	No	Yes
primary	able to read whole sentence	Agriculture	Currently employed	yes	Normal	Not anemic	primary	poorest/pooreer	Unimproved	Unimproved	No	Solid fuel	No, smokes nothing	big problem	no	Single	respondent	ever breastfed, not currently breastfeeding	Institutional delivery	no	no	yes	No	no	yes	average	moderate	Stunted	underweighted	Not wasted	1000-2000	Yes	Yes	Yes	Yes	No	Yes
primary	cannot read at all	Agriculture	Currently employed	yes	Normal	Anemic	primary	middle	Unimproved	Improved	Yes	Solid fuel	No, smokes nothing	Not big problem	no	Single	respondent	ever breastfed, not currently breastfeeding	Institutional delivery	no	no	yes	No	yes	yes	average	moderate	Stunted	underweighted	Not wasted	1000-2000	Yes	Yes	Yes	Yes	No	Yes
primary	able to read whole sentence	Agriculture	Currently employed	yes	Normal	Anemic	primary	poorest/pooreer	Unimproved	Unimproved	No	Solid fuel	No, smokes nothing	big problem	no	Single	respondent	still breastfeeding	Institutional delivery	no	yes, last two weeks	yes	No	yes	no	average	moderate	Stunted	Not_underweighted	Not wasted	1000-2000	Yes	Yes	Yes	Yes	No	No
primary	able to read whole sentence	Agriculture	Currently employed	yes	Normal	Anemic	no education	middle	Unimproved	Improved	No	Solid fuel	No, smokes nothing	big problem	no	Single	respondent	still breastfeeding	Institutional delivery	no	no	no	No	no	no	larger than average/ very large	moderate	Not_stunted	Not_underweighted	Not wasted	1000-2000	No	Yes	No	No	No	No
primary	able to read whole sentence	Agriculture	Currently employed	yes	Normal	Anemic	no education	middle	Unimproved	Improved	No	Solid fuel	No, smokes nothing	big problem	no	Single	respondent	ever breastfed, not currently breastfeeding	Institutional delivery	no	no	yes	No	no	no	larger than average/ very large	moderate	Not_stunted	Not_underweighted	Not wasted	1000-2000	No	Yes	No	No	No	No
primary	able to read whole sentence	Agriculture	Currently employed	yes	Overweight/Obesity	Anemic	no education	poorest/pooreer	Unimproved	Improved	Yes	Solid fuel	No, smokes nothing	big problem	no	Single	respondent	still breastfeeding	Institutional delivery	no	no	yes	Yes	yes	no	average	mild	Not_stunted	Not_underweighted	Not wasted	1000-2000	No	Yes	No	No	No	No
no education	cannot read at all	Agriculture	Currently employed	yes	Normal	Anemic	no education	poorest/pooreer	Unimproved	Improved	No	Solid fuel	No, smokes nothing	big problem	no	Single	respondent	still breastfeeding	Institutional delivery	no	no	yes	No	no	no	average	moderate	Stunted	underweighted	Not wasted	1000-2000	Yes	Yes	Yes	Yes	No	Yes
no education	cannot read at all	Agriculture	Currently employed	yes	Normal	Anemic	no education	poorest/pooreer	Unimproved	Improved	No	Solid fuel	No, smokes nothing	big problem	no	Single	respondent	ever breastfed, not currently breastfeeding	Institutional delivery	no	no	yes	Yes	no	no	average	mild	Stunted	underweighted	Not wasted	1000-2000	Yes	Yes	Yes	Yes	No	Yes
primary	able to read whole sentence	Not working	Not employed in past 12 months	no	Overweight/Obesity	Not anemic	primary	richer/rechest	Improved	Improved	Yes	Solid fuel	No, smokes nothing	big problem	no	Single	respondent	still breastfeeding	Institutional delivery	no	no	no	Yes	yes	yes	average	not anemic	Stunted	Not_underweighted	Not wasted	1000-2000	Yes	No	No	No	No	No
primary	able to read whole sentence	Not working	Not employed in past 12 months	no	Overweight/Obesity	Not anemic	primary	richer/rechest	Improved	Improved	Yes	Solid fuel	No, smokes nothing	big problem	no	Single	respondent	ever breastfed, not currently breastfeeding	Institutional delivery	no	no	no	Yes	no	yes	larger than average/ very large	not anemic	Stunted	Not_underweighted	Not wasted	1000-2000	Yes	No	No	No	No	No
higher	able to read whole sentence	Not working	Not employed in past 12 months	no	Normal	Not anemic	secondary	richer/rechest	Improved	Improved	Yes	Solid fuel	No, smokes nothing	Not big problem	yes	Single	respondent	ever breastfed, not currently breastfeeding	Institutional delivery	no	no	no	Yes	yes	yes	average	not anemic	Not_stunted	Not_underweighted	Not wasted	1000-2000	No	No	No	No	No	No
secondary	able to read whole sentence	Professional/technical/managerial	Currently employed	yes	Overweight/Obesity	Not anemic	higher	richer/rechest	Improved	Improved	Yes	Solid fuel	No, smokes nothing	big problem	yes	Single	respondent	still breastfeeding	Institutional delivery	no	no	no	Yes	yes	yes	average	not anemic	Not_stunted	Not_underweighted	Not wasted	1000-2000	No	No	No	No	No	No
secondary	able to read whole sentence	Professional/technical/managerial	Currently employed	yes	Overweight/Obesity	Not anemic	higher	richer/rechest	Improved	Improved	Yes	Solid fuel	No, smokes nothing	big problem	yes	Single	respondent	ever breastfed, not currently breastfeeding	Institutional delivery	no	no	no	Yes	yes	yes	larger than average/ very large	not anemic	Not_stunted	Not_underweighted	Not wasted	1000-2000	No	No	No	No	No	No
secondary	able to read whole sentence	Professional/technical/managerial	Currently employed	yes	Overweight/Obesity	Not anemic	higher	richer/rechest	Improved	Improved	Yes	Solid fuel	No, smokes nothing	big problem	yes	Single	respondent	ever breastfed, not currently breastfeeding	Institutional delivery	no	no	no	Yes	yes	yes	average	not anemic	Not_stunted	Not_underweighted	Not wasted	1000-2000	No	No	No	No	No	No
secondary	able to read whole sentence	Other	Currently employed	yes	Overweight/Obesity	Not anemic	higher	richer/rechest	Improved	Improved	Yes	Solid fuel	No, smokes nothing	Not big problem	yes	Single	respondent	still breastfeeding	Institutional delivery	yes	no	no	No	yes	yes	average	mild	Not_stunted	Not_underweighted	Not wasted	1000-2000	No	Yes	No	No	No	No
higher	able to read whole sentence	Professional/technical/managerial	Currently employed	yes	Overweight/Obesity	Not anemic	higher	richer/rechest	Improved	Improved	Yes	Solid fuel	No, smokes nothing	Not big problem	yes	Single	respondent	ever breastfed, not currently breastfeeding	Institutional delivery	yes	no	no	No	yes	yes	larger than average/ very large	mild	Stunted	Not_underweighted	Not wasted	1000-2000	Yes	Yes	Yes	Yes	No	No
primary	able to read whole sentence	Agriculture	Currently employed	yes	Normal	Not anemic	primary	richer/rechest	Improved	Improved	Yes	Solid fuel	No, smokes nothing	big problem	no	Single	respondent	ever breastfed, not currently breastfeeding	Institutional delivery	no	yes, last two weeks	no	Yes	yes	yes	larger than average/ very large	mild	Not_stunted	Not_underweighted	Not wasted	1000-2000	No	Yes	No	No	No	No
no education	cannot read at all	Agriculture	Currently employed	yes	Underweight	Not anemic	primary	poorest/pooreer	Improved	Unimproved	No	Solid fuel	No, smokes nothing	big problem	no	Single	respondent	still breastfeeding	Institutional delivery	no	no	no	No	no	yes	average	not anemic	Stunted	underweighted	Not wasted	1000-2000	Yes	No	No	No	No	No
primary	able to read whole sentence	Agriculture	Currently employed	yes	Normal	Not anemic	primary	richer/rechest	Improved	Improved	Yes	Solid fuel	No, smokes nothing	big problem	no	Single	respondent	still breastfeeding	Institutional delivery	no	yes, last two weeks	yes	Yes	no	no	average	moderate	Stunted	Not_underweighted	Not wasted	1000-2000	Yes	Yes	Yes	Yes	No	No
no education	able to read whole sentence	Agriculture	Currently employed	yes	Normal	Not anemic	no education	middle	Improved	Improved	Yes	Solid fuel	No, smokes nothing	big problem	no	Single	respondent	ever breastfed, not currently breastfeeding	Home delivery	no	no	yes	No	yes	yes	average	mild	Stunted	underweighted	Not wasted	1000-2000	Yes	Yes	Yes	Yes	No	Yes
primary	able to read whole sentence	Agriculture	Currently employed	yes	Normal	Anemic	primary	richer/rechest	Improved	Improved	Yes	Solid fuel	No, smokes nothing	big problem	no	Single	respondent	ever breastfed, not currently breastfeeding	Institutional delivery	no	no	yes	Yes	no	yes	smaller than average/very small	not anemic	Stunted	underweighted	Not wasted	1000-2000	Yes	No	No	No	No	No
primary	able to read whole sentence	Agriculture	Currently employed	yes	Normal	Anemic	primary	richer/rechest	Improved	Improved	Yes	Solid fuel	No, smokes nothing	big problem	no	Single	respondent	ever breastfed, not currently breastfeeding	Institutional delivery	no	yes, last two weeks	yes	Yes	no	yes	larger than average/ very large	not anemic	Stunted	underweighted	Not wasted	1000-2000	Yes	No	No	No	No	No
primary	cannot read at all	Agriculture	Currently employed	yes	Underweight	Anemic	primary	richer/rechest	Improved	Improved	Yes	Solid fuel	No, smokes nothing	big problem	no	Single	respondent	still breastfeeding	Institutional delivery	no	yes, last two weeks	no	No	no	no	average	mild	Stunted	Not_underweighted	Not wasted	1000-2000	Yes	Yes	Yes	Yes	No	No
primary	cannot read at all	Agriculture	Currently employed	yes	Underweight	Anemic	primary	richer/rechest	Improved	Improved	Yes	Solid fuel	No, smokes nothing	big problem	no	Single	respondent	ever breastfed, not currently breastfeeding	Institutional delivery	no	no	no	Yes	yes	yes	larger than average/ very large	moderate	Not_stunted	Not_underweighted	Not wasted	1000-2000	No	Yes	No	No	No	No
no education	cannot read at all	Agriculture	Currently employed	yes	Normal	Not anemic	primary	poorest/pooreer	Improved	Unimproved	No	Solid fuel	No, smokes nothing	Not big problem	yes	Single	respondent	still breastfeeding	Institutional delivery	no	no	no	No	yes	yes	average	not anemic	Not_stunted	Not_underweighted	Not wasted	1000-2000	No	No	No	No	No	No
no education	able to read whole sentence	Agriculture	Currently employed	yes	Overweight/Obesity	Not anemic	no education	richer/rechest	Improved	Unimproved	Yes	Solid fuel	No, smokes nothing	big problem	yes	Single	respondent	still breastfeeding	Institutional delivery	no	yes, last two weeks	yes	No	yes	yes	larger than average/ very large	not anemic	Not_stunted	Not_underweighted	Not wasted	1000-2000	No	No	No	No	No	No
no education	able to read whole sentence	Agriculture	Currently employed	yes	Overweight/Obesity	Not anemic	no education	richer/rechest	Improved	Unimproved	Yes	Solid fuel	No, smokes nothing	big problem	yes	Single	respondent	ever breastfed, not currently breastfeeding	Institutional delivery	no	yes, last two weeks	yes	No	yes	yes	larger than average/ very large	not anemic	Not_stunted	Not_underweighted	Not wasted	1000-2000	No	No	No	No	No	No
no education	cannot read at all	Agriculture	Currently employed	yes	Normal	Not anemic	no education	richer/rechest	Improved	Improved	Yes	Solid fuel	No, smokes nothing	Not big problem	no	Multiple	respondent	ever breastfed, not currently breastfeeding	Institutional delivery	no	no	no	No	yes	yes	smaller than average/very small	not anemic	Not_stunted	Not_underweighted	Not wasted	1000-2000	No	No	No	No	No	No
secondary	able to read whole sentence	Agriculture	Currently employed	yes	Normal	Not anemic	secondary	richer/rechest	Improved	Improved	Yes	Solid fuel	No, smokes nothing	big problem	yes	Single	respondent	still breastfeeding	Institutional delivery	no	yes, last two weeks	yes	Yes	yes	yes	larger than average/ very large	not anemic	Stunted	Not_underweighted	Not wasted	1000-2000	Yes	No	No	No	No	No
no education	able to read only parts sentence	Sales and services	Currently employed	yes	Normal	Anemic	primary	richer/rechest	Improved	Improved	Yes	Solid fuel	No, smokes nothing	Not big problem	no	Single	respondent	ever breastfed, not currently breastfeeding	Institutional delivery	yes	yes, last two weeks	no	Yes	yes	yes	smaller than average/very small	mild	Not_stunted	Not_underweighted	Not wasted	1000-2000	No	Yes	No	No	No	No
primary	able to read whole sentence	Agriculture	Currently employed	yes	Normal	Anemic	no education	poorest/pooreer	Improved	Unimproved	No	Solid fuel	No, smokes nothing	big problem	no	Single	respondent	still breastfeeding	Institutional delivery	yes	yes, last two weeks	no	No	yes	yes	larger than average/ very large	moderate	Stunted	Not_underweighted	Not wasted	1000-2000	Yes	Yes	Yes	Yes	No	No
primary	able to read whole sentence	Agriculture	Currently employed	yes	Normal	Anemic	no education	poorest/pooreer	Improved	Unimproved	No	Solid fuel	No, smokes nothing	big problem	no	Single	respondent	ever breastfed, not currently breastfeeding	Institutional delivery	no	no	no	No	yes	yes	larger than average/ very large	mild	Not_stunted	Not_underweighted	Not wasted	1000-2000	No	Yes	No	No	No	No
no education	able to read whole sentence	Agriculture	Currently employed	yes	Normal	Not anemic	primary	richer/rechest	Improved	Improved	Yes	Solid fuel	No, smokes nothing	big problem	no	Single	respondent	still breastfeeding	Institutional delivery	no	yes, last two weeks	no	Yes	yes	yes	average	not anemic	Not_stunted	Not_underweighted	Wasted	1000-2000	Yes	No	No	No	No	No
primary	able to read whole sentence	Sales and services	Currently employed	yes	Normal	Not anemic	no education	richer/rechest	Improved	Improved	Yes	Solid fuel	No, smokes nothing	big problem	no	Single	respondent	ever breastfed, not currently breastfeeding	Institutional delivery	yes	no	no	No	yes	yes	smaller than average/very small	mild	Stunted	underweighted	Not wasted	1000-2000	Yes	Yes	Yes	Yes	No	Yes
primary	able to read whole sentence	Sales and services	Currently employed	yes	Normal	Not anemic	no education	richer/rechest	Improved	Improved	Yes	Solid fuel	No, smokes nothing	big problem	no	Single	respondent	ever breastfed, not currently breastfeeding	Institutional delivery	no	no	no	No	yes	yes	larger than average/ very large	mild	Stunted	Not_underweighted	Not wasted	1000-2000	Yes	Yes	Yes	Yes	No	No
no education	able to read whole sentence	Agriculture	Currently employed	yes	Underweight	Anemic	primary	poorest/pooreer	Improved	Unimproved	Yes	Solid fuel	No, smokes nothing	big problem	no	Single	respondent	still breastfeeding	Institutional delivery	no	yes, last two weeks	yes	Yes	yes	yes	larger than average/ very large	moderate	Stunted	underweighted	Wasted	1000-2000	Yes	Yes	Yes	Yes	Yes	Yes
no education	able to read whole sentence	Agriculture	Currently employed	yes	Underweight	Anemic	primary	poorest/pooreer	Improved	Unimproved	Yes	Solid fuel	No, smokes nothing	big problem	no	Single	respondent	ever breastfed, not currently breastfeeding	Institutional delivery	no	no	yes	No	yes	yes	average	moderate	Not_stunted	Not_underweighted	Not wasted	1000-2000	No	Yes	No	No	No	No
primary	able to read whole sentence	Agriculture	Currently employed	yes	Normal	Not anemic	primary	middle	Improved	Unimproved	Yes	Solid fuel	No, smokes nothing	big problem	no	Single	respondent	still breastfeeding	Institutional delivery	no	no	no	Yes	yes	yes	larger than average/ very large	not anemic	Not_stunted	Not_underweighted	Not wasted	2001-3500	No	No	No	No	No	No
primary	able to read whole sentence	Agriculture	Currently employed	yes	Normal	Not anemic	primary	middle	Improved	Unimproved	Yes	Solid fuel	No, smokes nothing	big problem	no	Single	respondent	ever breastfed, not currently breastfeeding	Institutional delivery	no	no	no	Yes	yes	yes	average	not anemic	Stunted	underweighted	Not wasted	2001-3500	Yes	No	No	No	No	No
primary	able to read whole sentence	Agriculture	Currently employed	yes	Normal	Anemic	primary	richer/rechest	Improved	Unimproved	Yes	Solid fuel	No, smokes nothing	Not big problem	yes	Single	respondent	ever breastfed, not currently breastfeeding	Home delivery	no	no	no	No	yes	yes	average	not anemic	Not_stunted	Not_underweighted	Not wasted	2001-3500	No	No	No	No	No	No
no education	cannot read at all	Agriculture	Currently employed	yes	Normal	Not anemic	no education	poorest/pooreer	Improved	Improved	No	Solid fuel	No, smokes nothing	big problem	no	Single	respondent	ever breastfed, not currently breastfeeding	Institutional delivery	no	no	no	Yes	yes	no	larger than average/ very large	not anemic	Stunted	Not_underweighted	Not wasted	2001-3500	Yes	No	No	No	No	No
no education	cannot read at all	Agriculture	Currently employed	yes	Normal	Not anemic	no education	poorest/pooreer	Improved	Improved	No	Solid fuel	No, smokes nothing	big problem	no	Single	respondent	ever breastfed, not currently breastfeeding	Institutional delivery	no	no	no	Yes	yes	yes	average	not anemic	Stunted	Not_underweighted	Not wasted	2001-3500	Yes	No	No	No	No	No
no education	able to read whole sentence	Agriculture	Currently employed	yes	Normal	Not anemic	primary	richer/rechest	Improved	Improved	Yes	Solid fuel	No, smokes nothing	Not big problem	yes	Single	respondent	ever breastfed, not currently breastfeeding	Institutional delivery	no	no	no	Yes	yes	yes	larger than average/ very large	not anemic	Not_stunted	Not_underweighted	Not wasted	2001-3500	No	No	No	No	No	No
primary	able to read whole sentence	Agriculture	Currently employed	yes	Normal	Not anemic	primary	richer/rechest	Improved	Improved	Yes	Solid fuel	No, smokes nothing	Not big problem	yes	Single	respondent	ever breastfed, not currently breastfeeding	Institutional delivery	no	no	no	No	yes	yes	larger than average/ very large	not anemic	Not_stunted	Not_underweighted	Not wasted	2001-3500	No	No	No	No	No	No
primary	able to read whole sentence	Agriculture	Currently employed	yes	Normal	Not anemic	primary	richer/rechest	Improved	Improved	Yes	Solid fuel	No, smokes nothing	Not big problem	yes	Single	respondent	ever breastfed, not currently breastfeeding	Institutional delivery	no	no	no	No	yes	yes	larger than average/ very large	not anemic	Not_stunted	Not_underweighted	Not wasted	2001-3500	No	No	No	No	No	No
primary	able to read whole sentence	Agriculture	Currently employed	yes	Normal	Not anemic	primary	middle	Improved	Improved	Yes	Solid fuel	No, smokes nothing	Not big problem	no	Single	respondent	ever breastfed, not currently breastfeeding	Institutional delivery	no	no	no	Yes	yes	yes	average	not anemic	Stunted	Not_underweighted	Not wasted	2001-3500	Yes	No	No	No	No	No
primary	able to read whole sentence	Agriculture	Currently employed	yes	Normal	Not anemic	primary	middle	Improved	Improved	Yes	Solid fuel	No, smokes nothing	Not big problem	no	Single	respondent	ever breastfed, not currently breastfeeding	Institutional delivery	no	no	yes	Yes	yes	yes	smaller than average/very small	moderate	Not_stunted	Not_underweighted	Not wasted	2001-3500	No	Yes	No	No	No	No
primary	able to read whole sentence	Agriculture	Currently employed	yes	Underweight	Not anemic	no education	middle	Improved	Unimproved	No	Solid fuel	No, smokes nothing	big problem	no	Single	respondent	still breastfeeding	Institutional delivery	no	yes, last two weeks	no	Yes	yes	yes	larger than average/ very large	not anemic	Not_stunted	underweighted	Wasted	2001-3500	Yes	No	No	No	No	No
primary	able to read whole sentence	Agriculture	Currently employed	yes	Underweight	Not anemic	no education	middle	Improved	Unimproved	No	Solid fuel	No, smokes nothing	big problem	no	Single	respondent	ever breastfed, not currently breastfeeding	Institutional delivery	no	no	no	Yes	yes	yes	larger than average/ very large	not anemic	Not_stunted	Not_underweighted	Not wasted	2001-3500	No	No	No	No	No	No
primary	able to read whole sentence	Agriculture	Currently employed	yes	Normal	Not anemic	primary	middle	Improved	Unimproved	Yes	Solid fuel	No, smokes nothing	Not big problem	no	Single	respondent	still breastfeeding	Institutional delivery	no	yes, last two weeks	no	No	yes	yes	smaller than average/very small	moderate	Stunted	underweighted	Not wasted	2001-3500	Yes	Yes	Yes	Yes	No	Yes
primary	able to read whole sentence	Agriculture	Currently employed	yes	Normal	Not anemic	no education	poorest/pooreer	Improved	Unimproved	No	Solid fuel	No, smokes nothing	Not big problem	yes	Single	respondent	never breastfed	Institutional delivery	no	no	yes	No	yes	yes	average	mild	Stunted	Not_underweighted	Not wasted	1000-2000	Yes	Yes	Yes	Yes	No	No
primary	able to read whole sentence	Agriculture	Currently employed	yes	Normal	Anemic	no education	poorest/pooreer	Improved	Unimproved	No	Solid fuel	No, smokes nothing	Not big problem	no	Single	respondent	still breastfeeding	Institutional delivery	no	no	yes	No	yes	no	average	moderate	Not_stunted	Not_underweighted	Not wasted	1000-2000	No	Yes	No	No	No	No
primary	able to read whole sentence	Agriculture	Currently employed	yes	Normal	Anemic	no education	poorest/pooreer	Improved	Unimproved	No	Solid fuel	No, smokes nothing	Not big problem	no	Single	respondent	ever breastfed, not currently breastfeeding	Home delivery	no	yes, last two weeks	no	No	yes	yes	larger than average/ very large	moderate	Stunted	underweighted	Not wasted	1000-2000	Yes	Yes	Yes	Yes	No	Yes
primary	able to read whole sentence	Agriculture	Currently employed	yes	Normal	Anemic	no education	poorest/pooreer	Improved	Unimproved	No	Solid fuel	No, smokes nothing	Not big problem	no	Single	respondent	still breastfeeding	Institutional delivery	no	no	no	No	yes	no	average	moderate	Stunted	underweighted	Not wasted	1000-2000	Yes	Yes	Yes	Yes	No	Yes
no education	cannot read at all	Agriculture	Currently employed	yes	Normal	Anemic	primary	middle	Improved	Improved	No	Solid fuel	No, smokes nothing	big problem	no	Single	respondent	still breastfeeding	Institutional delivery	no	no	no	No	yes	yes	average	moderate	Stunted	Not_underweighted	Not wasted	1000-2000	Yes	Yes	Yes	Yes	No	No
no education	cannot read at all	Agriculture	Currently employed	yes	Normal	Anemic	primary	middle	Improved	Improved	No	Solid fuel	No, smokes nothing	big problem	no	Single	respondent	ever breastfed, not currently breastfeeding	Home delivery	no	no	no	No	yes	yes	average	severe	Stunted	Not_underweighted	Not wasted	1000-2000	Yes	Yes	Yes	Yes	No	No
primary	able to read whole sentence	Agriculture	Currently employed	yes	Underweight	Anemic	primary	middle	Improved	Unimproved	No	Solid fuel	No, smokes nothing	big problem	yes	Single	respondent	still breastfeeding	Institutional delivery	no	no	yes	Yes	yes	yes	average	moderate	Stunted	Not_underweighted	Not wasted	1000-2000	Yes	Yes	Yes	Yes	No	No
no education	cannot read at all	Agriculture	Currently employed	yes	Normal	Anemic	primary	poorest/pooreer	Improved	Unimproved	Yes	Solid fuel	No, smokes nothing	Not big problem	no	Single	respondent	ever breastfed, not currently breastfeeding	Institutional delivery	no	no	yes	No	yes	yes	larger than average/ very large	moderate	Stunted	Not_underweighted	Not wasted	1000-2000	Yes	Yes	Yes	Yes	No	No
primary	able to read whole sentence	Agriculture	Currently employed	yes	Overweight/Obesity	Anemic	no education	poorest/pooreer	Improved	Unimproved	No	Solid fuel	No, smokes nothing	Not big problem	yes	Single	respondent	still breastfeeding	Institutional delivery	no	no	yes	No	yes	yes	larger than average/ very large	severe	Stunted	Not_underweighted	Not wasted	1000-2000	Yes	Yes	Yes	Yes	No	No
no education	cannot read at all	Agriculture	Currently employed	yes	Normal	Anemic	no education	middle	Improved	Improved	Yes	Solid fuel	No, smokes nothing	Not big problem	no	Single	respondent	still breastfeeding	Institutional delivery	no	no	yes	Yes	yes	yes	larger than average/ very large	moderate	Not_stunted	Not_underweighted	Not wasted	1000-2000	No	Yes	No	No	No	No
no education	able to read whole sentence	Agriculture	Currently employed	yes	Normal	Not anemic	no education	richer/rechest	Improved	Unimproved	Yes	Solid fuel	No, smokes nothing	Not big problem	yes	Single	respondent	ever breastfed, not currently breastfeeding	Institutional delivery	no	no	no	No	no	yes	average	moderate	Stunted	Not_underweighted	Not wasted	1000-2000	Yes	Yes	Yes	Yes	No	No
primary	able to read whole sentence	Agriculture	Currently employed	yes	Normal	Not anemic	primary	richer/rechest	Improved	Improved	Yes	Solid fuel	No, smokes nothing	Not big problem	yes	Single	respondent	ever breastfed, not currently breastfeeding	Institutional delivery	no	no	yes	Yes	yes	yes	larger than average/ very large	not anemic	Stunted	underweighted	Not wasted	1000-2000	Yes	No	No	No	No	No
primary	able to read whole sentence	Agriculture	Currently employed	yes	Underweight	Anemic	no education	middle	Improved	Improved	No	Solid fuel	No, smokes nothing	Not big problem	yes	Single	respondent	ever breastfed, not currently breastfeeding	Institutional delivery	no	yes, last two weeks	yes	Yes	yes	yes	larger than average/ very large	not anemic	Not_stunted	Not_underweighted	Not wasted	1000-2000	No	No	No	No	No	No
primary	able to read whole sentence	Agriculture	Currently employed	yes	Normal	Anemic	primary	poorest/pooreer	Improved	Improved	Yes	Solid fuel	No, smokes nothing	big problem	no	Single	respondent	still breastfeeding	Institutional delivery	no	no	yes	Yes	yes	yes	average	not anemic	Not_stunted	Not_underweighted	Not wasted	1000-2000	No	No	No	No	No	No
primary	able to read whole sentence	Agriculture	Currently employed	yes	Normal	Anemic	primary	poorest/pooreer	Improved	Improved	Yes	Solid fuel	No, smokes nothing	big problem	no	Single	respondent	ever breastfed, not currently breastfeeding	Institutional delivery	no	no	yes	Yes	yes	yes	average	mild	Not_stunted	underweighted	Not wasted	1000-2000	Yes	Yes	Yes	No	No	Yes
secondary	able to read whole sentence	Agriculture	Currently employed	yes	Underweight	Not anemic	secondary	richer/rechest	Improved	Unimproved	Yes	Solid fuel	No, smokes nothing	big problem	yes	Single	respondent	still breastfeeding	Institutional delivery	no	no	no	No	no	yes	average	mild	Not_stunted	Not_underweighted	Not wasted	1000-2000	No	Yes	No	No	No	No
secondary	able to read whole sentence	Agriculture	Currently employed	yes	Underweight	Not anemic	secondary	richer/rechest	Improved	Unimproved	Yes	Solid fuel	No, smokes nothing	big problem	yes	Single	respondent	ever breastfed, not currently breastfeeding	Institutional delivery	no	no	no	No	no	yes	average	not anemic	Not_stunted	Not_underweighted	Not wasted	1000-2000	No	No	No	No	No	No
secondary	able to read whole sentence	Agriculture	Currently employed	yes	Underweight	Not anemic	secondary	richer/rechest	Improved	Unimproved	Yes	Solid fuel	No, smokes nothing	big problem	yes	Single	respondent	ever breastfed, not currently breastfeeding	Institutional delivery	no	no	no	No	no	yes	smaller than average/very small	not anemic	Not_stunted	Not_underweighted	Not wasted	1000-2000	No	No	No	No	No	No
no education	able to read whole sentence	Agriculture	Currently employed	yes	Normal	Anemic	no education	poorest/pooreer	Improved	Improved	No	Solid fuel	Yes, Use cigarettes/ tobacco	big problem	no	Single	respondent	still breastfeeding	Institutional delivery	no	yes, last two weeks	yes	Yes	yes	no	average	moderate	Stunted	Not_underweighted	Not wasted	<1000	Yes	Yes	Yes	Yes	No	No
no education	able to read whole sentence	Agriculture	Currently employed	yes	Normal	Anemic	no education	poorest/pooreer	Improved	Improved	No	Solid fuel	Yes, Use cigarettes/ tobacco	big problem	no	Single	respondent	ever breastfed, not currently breastfeeding	Institutional delivery	no	no	yes	Yes	yes	yes	larger than average/ very large	not anemic	Stunted	Not_underweighted	Not wasted	<1000	Yes	No	No	No	No	No
no education	able to read whole sentence	Agriculture	Currently employed	yes	Normal	Anemic	no education	poorest/pooreer	Improved	Unimproved	Yes	Solid fuel	No, smokes nothing	big problem	no	Single	respondent	ever breastfed, not currently breastfeeding	Home delivery	no	no	yes	Yes	yes	yes	average	not anemic	Not_stunted	Not_underweighted	Not wasted	<1000	No	No	No	No	No	No
primary	able to read whole sentence	Agriculture	Currently employed	yes	Normal	Not anemic	no education	poorest/pooreer	Improved	Unimproved	No	Solid fuel	No, smokes nothing	big problem	no	Multiple	respondent	never breastfed	Home delivery	no	yes, last two weeks	yes	Yes	yes	yes	average	mild	Stunted	underweighted	Wasted	<1000	Yes	Yes	Yes	Yes	Yes	Yes
primary	able to read whole sentence	Agriculture	Currently employed	yes	Normal	Not anemic	no education	poorest/pooreer	Improved	Unimproved	No	Solid fuel	No, smokes nothing	big problem	no	Multiple	respondent	ever breastfed, not currently breastfeeding	Home delivery	no	yes, last two weeks	yes	Yes	yes	yes	smaller than average/very small	moderate	Stunted	underweighted	Not wasted	<1000	Yes	Yes	Yes	Yes	No	Yes
primary	able to read whole sentence	Agriculture	Currently employed	yes	Normal	Not anemic	no education	poorest/pooreer	Improved	Unimproved	No	Solid fuel	No, smokes nothing	big problem	no	Single	respondent	ever breastfed, not currently breastfeeding	Home delivery	no	no	no	Yes	yes	yes	average	moderate	Stunted	Not_underweighted	Not wasted	<1000	Yes	Yes	Yes	Yes	No	No
primary	able to read whole sentence	Agriculture	Currently employed	yes	Normal	Not anemic	no education	poorest/pooreer	Improved	Unimproved	No	Solid fuel	No, smokes nothing	big problem	no	Single	respondent	ever breastfed, not currently breastfeeding	Institutional delivery	yes	no	no	No	yes	yes	smaller than average/very small	mild	Stunted	underweighted	Not wasted	<1000	Yes	Yes	Yes	Yes	No	Yes
no education	cannot read at all	Agriculture	Currently employed	yes	Normal	Not anemic	primary	poorest/pooreer	Improved	Unimproved	No	Solid fuel	No, smokes nothing	big problem	no	Single	respondent	still breastfeeding	Institutional delivery	no	no	yes	Yes	no	no	smaller than average/very small	moderate	Not_stunted	Not_underweighted	Not wasted	<1000	No	Yes	No	No	No	No
no education	cannot read at all	Agriculture	Currently employed	yes	Normal	Not anemic	primary	poorest/pooreer	Improved	Unimproved	No	Solid fuel	No, smokes nothing	big problem	no	Single	respondent	ever breastfed, not currently breastfeeding	Institutional delivery	no	no	yes	Yes	yes	yes	smaller than average/very small	moderate	Not_stunted	Not_underweighted	Not wasted	<1000	No	Yes	No	No	No	No
primary	able to read whole sentence	Agriculture	Currently employed	yes	Normal	Not anemic	primary	poorest/pooreer	Improved	Unimproved	No	Solid fuel	No, smokes nothing	big problem	no	Single	respondent	ever breastfed, not currently breastfeeding	Institutional delivery	no	no	yes	Yes	yes	yes	larger than average/ very large	moderate	Not_stunted	Not_underweighted	Not wasted	<1000	No	Yes	No	No	No	No
primary	able to read whole sentence	Agriculture	Currently employed	yes	Normal	Not anemic	primary	poorest/pooreer	Improved	Unimproved	No	Solid fuel	No, smokes nothing	big problem	no	Single	respondent	ever breastfed, not currently breastfeeding	Institutional delivery	no	no	no	Yes	yes	yes	larger than average/ very large	not anemic	Stunted	underweighted	Not wasted	<1000	Yes	No	No	No	No	No
secondary	able to read whole sentence	Agriculture	Currently employed	yes	Normal	Not anemic	secondary	middle	Improved	Unimproved	Yes	Solid fuel	No, smokes nothing	big problem	no	Single	respondent	still breastfeeding	Home delivery	no	no	yes	Yes	no	no	larger than average/ very large	moderate	Not_stunted	Not_underweighted	Not wasted	<1000	No	Yes	No	No	No	No
secondary	able to read whole sentence	Agriculture	Currently employed	yes	Normal	Not anemic	secondary	middle	Improved	Unimproved	Yes	Solid fuel	No, smokes nothing	big problem	no	Single	respondent	ever breastfed, not currently breastfeeding	Institutional delivery	no	yes, last two weeks	yes	No	yes	no	average	moderate	Not_stunted	underweighted	Not wasted	<1000	Yes	Yes	Yes	No	No	Yes
no education	able to read whole sentence	Agriculture	Currently employed	yes	Normal	Not anemic	no education	richer/rechest	Improved	Unimproved	No	Solid fuel	No, smokes nothing	big problem	no	Single	respondent	still breastfeeding	Institutional delivery	no	yes, last two weeks	yes	No	yes	no	smaller than average/very small	not anemic	Not_stunted	underweighted	Wasted	<1000	Yes	No	No	No	No	No
primary	able to read whole sentence	Agriculture	Currently employed	yes	Normal	Anemic	primary	richer/rechest	Improved	Unimproved	Yes	Solid fuel	No, smokes nothing	big problem	no	Single	respondent	ever breastfed, not currently breastfeeding	Institutional delivery	no	no	no	No	yes	yes	average	not anemic	Not_stunted	Not_underweighted	Not wasted	<1000	No	No	No	No	No	No
primary	able to read whole sentence	Agriculture	Currently employed	yes	Normal	Anemic	primary	richer/rechest	Improved	Unimproved	Yes	Solid fuel	No, smokes nothing	big problem	no	Single	respondent	ever breastfed, not currently breastfeeding	Institutional delivery	no	no	yes	No	yes	yes	average	mild	Not_stunted	Not_underweighted	Not wasted	<1000	No	Yes	No	No	No	No
no education	able to read whole sentence	Agriculture	Currently employed	yes	Normal	Anemic	no education	richer/rechest	Improved	Unimproved	Yes	Solid fuel	No, smokes nothing	Not big problem	yes	Single	respondent	still breastfeeding	Institutional delivery	no	no	no	No	yes	yes	smaller than average/very small	moderate	Stunted	underweighted	Not wasted	1000-2000	Yes	Yes	Yes	Yes	No	Yes
no education	able to read whole sentence	Agriculture	Currently employed	yes	Normal	Anemic	no education	richer/rechest	Improved	Unimproved	Yes	Solid fuel	No, smokes nothing	Not big problem	yes	Single	respondent	ever breastfed, not currently breastfeeding	Institutional delivery	no	no	no	No	yes	yes	average	not anemic	Not_stunted	Not_underweighted	Not wasted	1000-2000	No	No	No	No	No	No
primary	able to read whole sentence	Agriculture	Currently employed	yes	Normal	Not anemic	no education	middle	Improved	Improved	Yes	Solid fuel	No, smokes nothing	big problem	no	Single	respondent	still breastfeeding	Institutional delivery	no	no	yes	Yes	yes	no	larger than average/ very large	moderate	Not_stunted	Not_underweighted	Not wasted	1000-2000	No	Yes	No	No	No	No
primary	able to read whole sentence	Agriculture	Currently employed	yes	Normal	Not anemic	no education	middle	Improved	Improved	Yes	Solid fuel	No, smokes nothing	big problem	no	Single	respondent	ever breastfed, not currently breastfeeding	Institutional delivery	no	no	no	No	yes	yes	average	severe	Stunted	underweighted	Not wasted	1000-2000	Yes	Yes	Yes	Yes	No	Yes
no education	cannot read at all	Agriculture	Currently employed	yes	Normal	Not anemic	no education	poorest/pooreer	Improved	Unimproved	No	Solid fuel	No, smokes nothing	big problem	no	Single	respondent	ever breastfed, not currently breastfeeding	Institutional delivery	no	no	no	No	yes	yes	average	not anemic	Stunted	Not_underweighted	Not wasted	1000-2000	Yes	No	No	No	No	No
no education	cannot read at all	Agriculture	Currently employed	yes	Normal	Anemic	primary	middle	Improved	Unimproved	No	Solid fuel	No, smokes nothing	big problem	no	Single	respondent	ever breastfed, not currently breastfeeding	Institutional delivery	yes	no	yes	Yes	yes	yes	larger than average/ very large	moderate	Not_stunted	Not_underweighted	Not wasted	1000-2000	No	Yes	No	No	No	No
primary	able to read whole sentence	Agriculture	Currently employed	yes	Normal	Anemic	primary	richer/rechest	Improved	Unimproved	Yes	Solid fuel	No, smokes nothing	Not big problem	yes	Single	respondent	ever breastfed, not currently breastfeeding	Institutional delivery	no	yes, last two weeks	yes	Yes	yes	yes	smaller than average/very small	severe	Stunted	underweighted	Not wasted	1000-2000	Yes	Yes	Yes	Yes	No	Yes
primary	able to read whole sentence	Agriculture	Currently employed	yes	Normal	Not anemic	primary	poorest/pooreer	Improved	Unimproved	No	Solid fuel	No, smokes nothing	big problem	yes	Single	respondent	still breastfeeding	Institutional delivery	no	yes, last two weeks	no	Yes	no	yes	larger than average/ very large	mild	Stunted	Not_underweighted	Not wasted	1000-2000	Yes	Yes	Yes	Yes	No	No
no education	cannot read at all	Agriculture	Currently employed	yes	Normal	Not anemic	primary	middle	Improved	Unimproved	No	Solid fuel	No, smokes nothing	Not big problem	no	Single	respondent	ever breastfed, not currently breastfeeding	Institutional delivery	no	no	yes	Yes	no	yes	larger than average/ very large	moderate	Not_stunted	Not_underweighted	Not wasted	1000-2000	No	Yes	No	No	No	No
primary	able to read whole sentence	Agriculture	Currently employed	yes	Underweight	Anemic	primary	poorest/pooreer	Improved	Unimproved	No	Solid fuel	Yes, Use cigarettes/ tobacco	big problem	no	Single	respondent	still breastfeeding	Home delivery	no	yes, last two weeks	yes	No	yes	yes	average	moderate	Stunted	underweighted	Wasted	1000-2000	Yes	Yes	Yes	Yes	Yes	Yes
no education	cannot read at all	Agriculture	Currently employed	yes	Normal	Anemic	no education	poorest/pooreer	Improved	Unimproved	Yes	Solid fuel	No, smokes nothing	big problem	yes	Single	respondent	still breastfeeding	Institutional delivery	no	no	no	No	no	no	average	moderate	Stunted	underweighted	Not wasted	1000-2000	Yes	Yes	Yes	Yes	No	Yes
no education	cannot read at all	Agriculture	Currently employed	yes	Normal	Anemic	no education	poorest/pooreer	Improved	Unimproved	Yes	Solid fuel	No, smokes nothing	big problem	yes	Single	respondent	ever breastfed, not currently breastfeeding	Institutional delivery	no	no	no	No	yes	yes	smaller than average/very small	severe	Stunted	underweighted	Not wasted	1000-2000	Yes	Yes	Yes	Yes	No	Yes
no education	cannot read at all	Agriculture	Currently employed	yes	Normal	Anemic	no education	poorest/pooreer	Improved	Improved	No	Solid fuel	No, smokes nothing	big problem	no	Single	respondent	still breastfeeding	Home delivery	no	yes, last two weeks	yes	Yes	yes	yes	average	mild	Stunted	underweighted	Not wasted	1000-2000	Yes	Yes	Yes	Yes	No	Yes
secondary	able to read whole sentence	Other	Currently employed	yes	Normal	Not anemic	secondary	richer/rechest	Improved	Improved	Yes	Solid fuel	No, smokes nothing	big problem	yes	Single	respondent	still breastfeeding	Institutional delivery	no	yes, last two weeks	yes	Yes	yes	yes	average	moderate	Not_stunted	Not_underweighted	Not wasted	1000-2000	No	Yes	No	No	No	No
no education	cannot read at all	Agriculture	Currently employed	yes	Underweight	Not anemic	no education	poorest/pooreer	Improved	Improved	No	Solid fuel	No, smokes nothing	big problem	yes	Single	respondent	still breastfeeding	Institutional delivery	no	yes, last two weeks	no	Yes	yes	yes	average	mild	Stunted	underweighted	Wasted	1000-2000	Yes	Yes	Yes	Yes	Yes	Yes
no education	cannot read at all	Agriculture	Currently employed	yes	Underweight	Not anemic	no education	poorest/pooreer	Improved	Improved	No	Solid fuel	No, smokes nothing	big problem	yes	Single	respondent	ever breastfed, not currently breastfeeding	Institutional delivery	no	no	no	No	yes	yes	average	moderate	Stunted	underweighted	Not wasted	1000-2000	Yes	Yes	Yes	Yes	No	Yes
primary	able to read whole sentence	Agriculture	Currently employed	yes	Underweight	Anemic	no education	poorest/pooreer	Improved	Improved	No	Solid fuel	No, smokes nothing	big problem	yes	Single	respondent	still breastfeeding	Home delivery	no	no	no	No	yes	yes	larger than average/ very large	mild	Stunted	Not_underweighted	Not wasted	1000-2000	Yes	Yes	Yes	Yes	No	No
no education	cannot read at all	Agriculture	Currently employed	yes	Underweight	Anemic	primary	middle	Improved	Improved	No	Solid fuel	No, smokes nothing	big problem	no	Single	respondent	still breastfeeding	Institutional delivery	no	no	no	No	yes	yes	average	moderate	Stunted	underweighted	Wasted	1000-2000	Yes	Yes	Yes	Yes	Yes	Yes
no education	cannot read at all	Agriculture	Currently employed	yes	Underweight	Anemic	primary	middle	Improved	Improved	No	Solid fuel	No, smokes nothing	big problem	no	Single	respondent	ever breastfed, not currently breastfeeding	Institutional delivery	no	no	no	Yes	yes	yes	average	not anemic	Stunted	Not_underweighted	Not wasted	1000-2000	Yes	No	No	No	No	No
secondary	able to read whole sentence	Professional/technical/managerial	Currently employed	yes	Normal	Not anemic	primary	richer/rechest	Improved	Improved	Yes	Solid fuel	No, smokes nothing	Not big problem	yes	Single	respondent	ever breastfed, not currently breastfeeding	Institutional delivery	no	no	no	No	yes	yes	average	not anemic	Not_stunted	Not_underweighted	Not wasted	1000-2000	No	No	No	No	No	No
secondary	able to read whole sentence	Not working	Not employed in past 12 months	no	Normal	Not anemic	higher	richer/rechest	Improved	Improved	Yes	Solid fuel	No, smokes nothing	Not big problem	no	Single	respondent	still breastfeeding	Institutional delivery	no	no	no	Yes	no	yes	larger than average/ very large	moderate	Not_stunted	Not_underweighted	Not wasted	1000-2000	No	Yes	No	No	No	No
secondary	able to read whole sentence	Not working	Not employed in past 12 months	no	Normal	Not anemic	no education	middle	Improved	Unimproved	No	Solid fuel	No, smokes nothing	big problem	no	Single	respondent	ever breastfed, not currently breastfeeding	Institutional delivery	no	no	no	No	no	no	average	not anemic	Stunted	Not_underweighted	Not wasted	1000-2000	Yes	No	No	No	No	No
primary	able to read whole sentence	Agriculture	Currently employed	yes	Overweight/Obesity	Not anemic	primary	richer/rechest	Improved	Improved	Yes	Solid fuel	No, smokes nothing	big problem	no	Single	respondent	ever breastfed, not currently breastfeeding	Institutional delivery	yes	no	no	No	yes	yes	larger than average/ very large	not anemic	Not_stunted	Not_underweighted	Not wasted	1000-2000	No	No	No	No	No	No
primary	able to read whole sentence	Agriculture	Currently employed	yes	Overweight/Obesity	Not anemic	primary	richer/rechest	Improved	Improved	Yes	Solid fuel	No, smokes nothing	big problem	no	Single	respondent	ever breastfed, not currently breastfeeding	Institutional delivery	no	no	yes	No	yes	yes	average	not anemic	Not_stunted	Not_underweighted	Not wasted	1000-2000	No	No	No	No	No	No
no education	cannot read at all	Sales and services	Currently employed	yes	Missing		no education	richer/rechest	Improved	Improved	No	Solid fuel	No, smokes nothing	Not big problem	no	Single	respondent	ever breastfed, not currently breastfeeding	Institutional delivery	no	no	no	Yes	yes	yes	larger than average/ very large	mild	Not_stunted	Not_underweighted	Not wasted	1000-2000	No	Yes	No	No	No	No
primary	able to read whole sentence	Agriculture	Currently employed	yes	Normal	Not anemic	no education	richer/rechest	Improved	Improved	Yes	Solid fuel	No, smokes nothing	big problem	no	Single	respondent	ever breastfed, not currently breastfeeding	Institutional delivery	no	no	no	Yes	yes	yes	smaller than average/very small	mild	Stunted	Not_underweighted	Not wasted	1000-2000	Yes	Yes	Yes	Yes	No	No
secondary	able to read whole sentence	Professional/technical/managerial	Currently employed	yes	Overweight/Obesity	Not anemic	secondary	richer/rechest	Improved	Improved	Yes	Solid fuel	No, smokes nothing	Not big problem	yes	Single	respondent	ever breastfed, not currently breastfeeding	Institutional delivery	no	no	no	Yes	yes	yes	average	not anemic	Not_stunted	Not_underweighted	Not wasted	1000-2000	No	No	No	No	No	No
primary	able to read whole sentence	Agriculture	Currently employed	yes	Normal	Not anemic	primary	richer/rechest	Improved	Improved	No	Solid fuel	No, smokes nothing	Not big problem	yes	Single	respondent	ever breastfed, not currently breastfeeding	Institutional delivery	no	yes, last two weeks	no	Yes	yes	yes	average	not anemic	Not_stunted	Not_underweighted	Not wasted	1000-2000	No	No	No	No	No	No
secondary	able to read whole sentence	Sales and services	Currently employed	yes	Normal	Not anemic	primary	richer/rechest	Improved	Improved	Yes	Solid fuel	No, smokes nothing	Not big problem	yes	Single	respondent	ever breastfed, not currently breastfeeding	Institutional delivery	yes	no	yes	Yes	yes	yes	larger than average/ very large	not anemic	Not_stunted	Not_underweighted	Not wasted	1000-2000	No	No	No	No	No	No
secondary	able to read whole sentence	Sales and services	Currently employed	yes	Normal	Not anemic	primary	richer/rechest	Improved	Improved	Yes	Solid fuel	No, smokes nothing	Not big problem	yes	Single	respondent	ever breastfed, not currently breastfeeding	Institutional delivery	no	no	yes	Yes	yes	yes	average	mild	Not_stunted	Not_underweighted	Not wasted	1000-2000	No	Yes	No	No	No	No
secondary	able to read whole sentence	Professional/technical/managerial	Currently employed	yes	Normal	Not anemic	primary	richer/rechest	Improved	Improved	Yes	Solid fuel	No, smokes nothing	big problem	yes	Single	respondent	still breastfeeding	Institutional delivery	no	no	yes	Yes	no	yes	smaller than average/very small	not anemic	Not_stunted	Not_underweighted	Not wasted	1000-2000	No	No	No	No	No	No
secondary	able to read whole sentence	Professional/technical/managerial	Currently employed	yes	Normal	Not anemic	primary	richer/rechest	Improved	Improved	Yes	Solid fuel	No, smokes nothing	big problem	yes	Single	respondent	ever breastfed, not currently breastfeeding	Institutional delivery	no	yes, last two weeks	yes	Yes	yes	yes	smaller than average/very small	not anemic	Not_stunted	Not_underweighted	Not wasted	1000-2000	No	No	No	No	No	No
no education	cannot read at all	Agriculture	Currently employed	yes	Normal	Not anemic	primary	richer/rechest	Improved	Improved	Yes	Solid fuel	No, smokes nothing	big problem	yes	Single	respondent	ever breastfed, not currently breastfeeding	Institutional delivery	no	no	yes	No	no	yes	larger than average/ very large	mild	Not_stunted	Not_underweighted	Not wasted	1000-2000	No	Yes	No	No	No	No
secondary	able to read whole sentence	Other	Currently employed	yes	Normal	Not anemic	secondary	richer/rechest	Improved	Improved	Yes	Solid fuel	No, smokes nothing	Not big problem	yes	Single	respondent	ever breastfed, not currently breastfeeding	Institutional delivery	no	no	no	No	yes	yes	average	not anemic	Not_stunted	Not_underweighted	Not wasted	1000-2000	No	No	No	No	No	No
secondary	able to read whole sentence	Professional/technical/managerial	Currently employed	yes	Normal	Not anemic	secondary	richer/rechest	Improved	Improved	Yes	Solid fuel	No, smokes nothing	Not big problem	yes	Single	respondent	still breastfeeding	Institutional delivery	no	no	no	No	yes	yes	average	mild	Stunted	Not_underweighted	Not wasted	1000-2000	Yes	Yes	Yes	Yes	No	No
secondary	able to read whole sentence	Professional/technical/managerial	Currently employed	yes	Normal	Not anemic	secondary	richer/rechest	Improved	Improved	Yes	Solid fuel	No, smokes nothing	Not big problem	yes	Single	respondent	ever breastfed, not currently breastfeeding	Institutional delivery	no	no	no	No	no	yes	smaller than average/very small	not anemic	Not_stunted	Not_underweighted	Not wasted	1000-2000	No	No	No	No	No	No
secondary	able to read whole sentence	Not working	Not employed in past 12 months	no	Overweight/Obesity	Not anemic	primary	richer/rechest	Improved	Improved	Yes	Solid fuel	No, smokes nothing	big problem	yes	Single	respondent	still breastfeeding	Institutional delivery	no	yes, last two weeks	yes	Yes	yes	yes	average	moderate	Stunted	underweighted	Not wasted	1000-2000	Yes	Yes	Yes	Yes	No	Yes
primary	able to read whole sentence	Agriculture	Currently employed	yes	Normal	Anemic	secondary	richer/rechest	Improved	Unimproved	Yes	Solid fuel	No, smokes nothing	Not big problem	no	Single	respondent	still breastfeeding	Institutional delivery	no	no	no	No	yes	yes	larger than average/ very large	mild	Stunted	Not_underweighted	Not wasted	1000-2000	Yes	Yes	Yes	Yes	No	No
primary	able to read whole sentence	Agriculture	Currently employed	yes	Normal	Anemic	primary	poorest/pooreer	Improved	Unimproved	No	Solid fuel	No, smokes nothing	big problem	no	Single	respondent	still breastfeeding	Institutional delivery	no	no	yes	Yes	yes	no	larger than average/ very large	not anemic	Not_stunted	Not_underweighted	Not wasted	1000-2000	No	No	No	No	No	No
primary	able to read whole sentence	Agriculture	Currently employed	yes	Underweight	Anemic	primary	richer/rechest	Improved	Improved	No	Solid fuel	No, smokes nothing	Not big problem	no	Single	respondent	ever breastfed, not currently breastfeeding	Institutional delivery	no	no	no	Yes	yes	yes	larger than average/ very large	not anemic	Stunted	Not_underweighted	Not wasted	1000-2000	Yes	No	No	No	No	No
primary	able to read whole sentence	Agriculture	Currently employed	yes	Normal	Anemic	primary	poorest/pooreer	Improved	Improved	No	Solid fuel	No, smokes nothing	big problem	no	Single	respondent	still breastfeeding	Institutional delivery	no	no	yes	Yes	no	yes	smaller than average/very small	moderate	Stunted	Not_underweighted	Not wasted	1000-2000	Yes	Yes	Yes	Yes	No	No
primary	able to read whole sentence	Agriculture	Currently employed	yes	Normal	Anemic	primary	middle	Improved	Improved	Yes	Solid fuel	No, smokes nothing	Not big problem	no	Single	respondent	still breastfeeding	Institutional delivery	no	yes, last two weeks	yes	No	no	no	larger than average/ very large	not anemic	Stunted	Not_underweighted	Not wasted	1000-2000	Yes	No	No	No	No	No
primary	able to read only parts sentence	Agriculture	Currently employed	yes	Normal	Anemic	primary	poorest/pooreer	Improved	Unimproved	No	Solid fuel	No, smokes nothing	big problem	no	Single	respondent	ever breastfed, not currently breastfeeding	Institutional delivery	no	no	yes	Yes	no	no	larger than average/ very large	not anemic	Not_stunted	Not_underweighted	Not wasted	1000-2000	No	No	No	No	No	No
primary	able to read whole sentence	Agriculture	Currently employed	yes	Normal	Not anemic	no education	poorest/pooreer	Improved	Unimproved	Yes	Solid fuel	No, smokes nothing	big problem	no	Single	respondent	still breastfeeding	Institutional delivery	no	yes, last two weeks	yes	No	yes	yes	larger than average/ very large	severe	Not_stunted	Not_underweighted	Not wasted	1000-2000	No	Yes	No	No	No	No
primary	able to read whole sentence	Agriculture	Currently employed	yes	Underweight	Not anemic	primary	poorest/pooreer	Improved	Improved	No	Solid fuel	No, smokes nothing	Not big problem	no	Single	respondent	ever breastfed, not currently breastfeeding	Home delivery	no	no	no	No	no	yes	smaller than average/very small	not anemic	Stunted	Not_underweighted	Not wasted	1000-2000	Yes	No	No	No	No	No
primary	able to read whole sentence	Agriculture	Currently employed	yes	Underweight	Anemic	primary	middle	Improved	Improved	Yes	Solid fuel	No, smokes nothing	Not big problem	no	Single	respondent	still breastfeeding	Institutional delivery	no	no	no	No	yes	yes	average	mild	Stunted	Not_underweighted	Not wasted	1000-2000	Yes	Yes	Yes	Yes	No	No
no education	cannot read at all	Agriculture	Currently employed	yes	Normal	Anemic	no education	poorest/pooreer	Improved	Unimproved	No	Solid fuel	Yes, Use cigarettes/ tobacco	big problem	no	Single	respondent	still breastfeeding	Institutional delivery	no	no	no	No	yes	yes	larger than average/ very large	moderate	Stunted	Not_underweighted	Not wasted	1000-2000	Yes	Yes	Yes	Yes	No	No
no education	cannot read at all	Agriculture	Currently employed	yes	Underweight	Anemic	no education	poorest/pooreer	Improved	Unimproved	No	Solid fuel	No, smokes nothing	big problem	no	Single	respondent	still breastfeeding	Institutional delivery	no	no	no	Yes	no	no	larger than average/ very large	not anemic	Stunted	underweighted	Not wasted	1000-2000	Yes	No	No	No	No	No
no education	cannot read at all	Agriculture	Currently employed	yes	Normal	Anemic	no education	richer/rechest	Improved	Improved	Yes	Solid fuel	No, smokes nothing	big problem	no	Single	respondent	ever breastfed, not currently breastfeeding	Institutional delivery	no	no	yes	Yes	yes	yes	larger than average/ very large	mild	Stunted	Not_underweighted	Not wasted	1000-2000	Yes	Yes	Yes	Yes	No	No
primary	able to read whole sentence	Agriculture	Currently employed	yes	Normal	Anemic	no education	poorest/pooreer	Improved	Unimproved	Yes	Solid fuel	No, smokes nothing	big problem	no	Single	respondent	ever breastfed, not currently breastfeeding	Home delivery	no	no	yes	Yes	yes	yes	larger than average/ very large	not anemic	Stunted	Not_underweighted	Not wasted	1000-2000	Yes	No	No	No	No	No
primary	able to read whole sentence	Other	Currently employed	yes	Normal	Anemic	primary	poorest/pooreer	Improved	Unimproved	No	Solid fuel	No, smokes nothing	Not big problem	no	Single	respondent	still breastfeeding	Institutional delivery	no	no	no	No	no	no	larger than average/ very large	mild	Stunted	Not_underweighted	Not wasted	1000-2000	Yes	Yes	Yes	Yes	No	No
no education	cannot read at all	Agriculture	Currently employed	yes	Normal	Not anemic	no education	poorest/pooreer	Improved	Unimproved	No	Solid fuel	No, smokes nothing	big problem	no	Single	respondent	still breastfeeding	Institutional delivery	no	no	yes	No	yes	yes	average	not anemic	Stunted	underweighted	Wasted	1000-2000	Yes	No	No	No	No	No
no education	able to read whole sentence	Agriculture	Currently employed	yes	Underweight	Not anemic	no education	poorest/pooreer	Improved	Unimproved	No	Solid fuel	No, smokes nothing	big problem	no	Single	respondent	still breastfeeding	Institutional delivery	no	no	no	Yes	no	no	larger than average/ very large	severe	Stunted	underweighted	Not wasted	1000-2000	Yes	Yes	Yes	Yes	No	Yes
no education	able to read whole sentence	Agriculture	Currently employed	yes	Underweight	Not anemic	no education	poorest/pooreer	Improved	Unimproved	No	Solid fuel	No, smokes nothing	big problem	no	Single	respondent	ever breastfed, not currently breastfeeding	Institutional delivery	no	no	no	No	yes	yes	average	mild	Stunted	Not_underweighted	Not wasted	1000-2000	Yes	Yes	Yes	Yes	No	No
no education	cannot read at all	Agriculture	Currently employed	yes	Underweight	Anemic	no education	middle	Improved	Unimproved	No	Solid fuel	No, smokes nothing	big problem	yes	Single	respondent	still breastfeeding	Home delivery	no	no	yes	No	yes	yes	larger than average/ very large	not anemic	Stunted	underweighted	Not wasted	1000-2000	Yes	No	No	No	No	No
primary	able to read whole sentence	Agriculture	Currently employed	yes	Normal	Anemic	primary	poorest/pooreer	Improved	Improved	No	Solid fuel	No, smokes nothing	Not big problem	no	Single	respondent	still breastfeeding	Institutional delivery	no	no	yes	Yes	yes	yes	smaller than average/very small	mild	Stunted	underweighted	Not wasted	1000-2000	Yes	Yes	Yes	Yes	No	Yes
no education	cannot read at all	Agriculture	Currently employed	yes	Overweight/Obesity	Not anemic	primary	middle	Improved	Improved	Yes	Solid fuel	No, smokes nothing	big problem	no	Single	respondent	ever breastfed, not currently breastfeeding	Institutional delivery	no	no	no	No	yes	no	larger than average/ very large	mild	Not_stunted	Not_underweighted	Not wasted	1000-2000	No	Yes	No	No	No	No
secondary	able to read whole sentence	Agriculture	Currently employed	yes	Normal	Not anemic	no education	poorest/pooreer	Improved	Improved	Yes	Solid fuel	No, smokes nothing	big problem	no	Single	respondent	ever breastfed, not currently breastfeeding	Home delivery	no	no	no	Yes	no	yes	average	moderate	Stunted	Not_underweighted	Not wasted	1000-2000	Yes	Yes	Yes	Yes	No	No
primary	able to read whole sentence	Agriculture	Currently employed	yes	Normal	Not anemic	primary	richer/rechest	Improved	Improved	No	Solid fuel	No, smokes nothing	Not big problem	yes	Single	respondent	still breastfeeding	Home delivery	no	yes, last two weeks	yes	No	yes	yes	smaller than average/very small	moderate	Not_stunted	Not_underweighted	Not wasted	1000-2000	No	Yes	No	No	No	No
primary	able to read whole sentence	Agriculture	Currently employed	yes	Underweight	Anemic	primary	poorest/pooreer	Improved	Unimproved	No	Solid fuel	No, smokes nothing	big problem	no	Single	respondent	still breastfeeding	Home delivery	no	no	no	No	yes	yes	average	moderate	Stunted	underweighted	Wasted	1000-2000	Yes	Yes	Yes	Yes	Yes	Yes
primary	able to read whole sentence	Agriculture	Currently employed	yes	Underweight	Anemic	primary	poorest/pooreer	Improved	Unimproved	No	Solid fuel	No, smokes nothing	big problem	no	Single	respondent	ever breastfed, not currently breastfeeding	Institutional delivery	no	no	no	Yes	yes	yes	larger than average/ very large	moderate	Not_stunted	Not_underweighted	Not wasted	1000-2000	No	Yes	No	No	No	No
primary	able to read whole sentence	Agriculture	Currently employed	yes	Underweight	Not anemic	no education	middle	Improved	Unimproved	Yes	Solid fuel	No, smokes nothing	big problem	yes	Single	respondent	ever breastfed, not currently breastfeeding	Institutional delivery	no	yes, last two weeks	yes	Yes	no	yes	average	mild	Not_stunted	Not_underweighted	Not wasted	1000-2000	No	Yes	No	No	No	No
primary	able to read whole sentence	Agriculture	Currently employed	yes	Underweight	Not anemic	no education	middle	Improved	Unimproved	Yes	Solid fuel	No, smokes nothing	big problem	yes	Single	respondent	ever breastfed, not currently breastfeeding	Institutional delivery	no	no	no	Yes	no	no	average	not anemic	Not_stunted	Not_underweighted	Not wasted	1000-2000	No	No	No	No	No	No
primary	able to read whole sentence	Agriculture	Currently employed	yes	Underweight	Not anemic	secondary	richer/rechest	Improved	Improved	Yes	Solid fuel	No, smokes nothing	big problem	yes	Single	respondent	still breastfeeding	Institutional delivery	yes	no	no	No	no	yes	smaller than average/very small	not anemic	Not_stunted	Not_underweighted	Not wasted	1000-2000	No	No	No	No	No	No
primary	able to read whole sentence	Agriculture	Currently employed	yes	Underweight	Not anemic	no education	poorest/pooreer	Unimproved	Unimproved	Yes	Solid fuel	Yes, Use cigarettes/ tobacco	big problem	no	Single	respondent	still breastfeeding	Home delivery	no	no	no	No	yes	yes	average	not anemic	Not_stunted	Not_underweighted	Not wasted	1000-2000	No	No	No	No	No	No
primary	able to read whole sentence	Agriculture	Currently employed	yes	Underweight	Not anemic	no education	poorest/pooreer	Unimproved	Unimproved	Yes	Solid fuel	Yes, Use cigarettes/ tobacco	big problem	no	Single	respondent	ever breastfed, not currently breastfeeding	Institutional delivery	no	no	no	No	yes	yes	smaller than average/very small	not anemic	Stunted	Not_underweighted	Not wasted	1000-2000	Yes	No	No	No	No	No
no education	cannot read at all	Agriculture	Currently employed	yes	Normal	Not anemic	primary	richer/rechest	Improved	Improved	Yes	Solid fuel	No, smokes nothing	big problem	no	Single	respondent	still breastfeeding	Institutional delivery	no	no	yes	No	yes	yes	larger than average/ very large	not anemic	Not_stunted	Not_underweighted	Not wasted	<1000	No	No	No	No	No	No
no education	cannot read at all	Agriculture	Currently employed	yes	Normal	Not anemic	primary	richer/rechest	Improved	Improved	Yes	Solid fuel	No, smokes nothing	big problem	no	Single	respondent	ever breastfed, not currently breastfeeding	Institutional delivery	no	no	yes	No	no	yes	average	moderate	Not_stunted	Not_underweighted	Not wasted	<1000	No	Yes	No	No	No	No
primary	cannot read at all	Agriculture	Currently employed	yes	Normal	Not anemic	primary	poorest/pooreer	Improved	Unimproved	No	Solid fuel	No, smokes nothing	big problem	no	Single	respondent	still breastfeeding	Institutional delivery	no	yes, last two weeks	no	No	no	yes	larger than average/ very large	not anemic	Not_stunted	Not_underweighted	Not wasted	<1000	No	No	No	No	No	No
primary	able to read whole sentence	Agriculture	Currently employed	yes	Normal	Anemic	primary	richer/rechest	Improved	Unimproved	Yes	Solid fuel	No, smokes nothing	big problem	no	Single	respondent	ever breastfed, not currently breastfeeding	Institutional delivery	no	no	no	No	no	yes	average	moderate	Stunted	Not_underweighted	Not wasted	<1000	Yes	Yes	Yes	Yes	No	No
primary	able to read whole sentence	Agriculture	Currently employed	yes	Normal	Anemic	secondary	poorest/pooreer	Improved	Unimproved	No	Solid fuel	No, smokes nothing	big problem	no	Single	respondent	ever breastfed, not currently breastfeeding	Institutional delivery	yes	no	yes	No	yes	yes	larger than average/ very large	severe	Not_stunted	Not_underweighted	Not wasted	<1000	No	Yes	No	No	No	No
secondary	able to read whole sentence	Professional/technical/managerial	Currently employed	yes	Overweight/Obesity	Not anemic	higher	richer/rechest	Improved	Improved	Yes	Solid fuel	No, smokes nothing	Not big problem	yes	Single	respondent	ever breastfed, not currently breastfeeding	Institutional delivery	no	no	yes	No	no	yes	larger than average/ very large	mild	Not_stunted	Not_underweighted	Not wasted	<1000	No	Yes	No	No	No	No
no education	able to read whole sentence	Agriculture	Currently employed	yes	Underweight	Not anemic	primary	poorest/pooreer	Improved	Unimproved	Yes	Solid fuel	No, smokes nothing	big problem	no	Single	respondent	ever breastfed, not currently breastfeeding	Institutional delivery	no	no	no	No	yes	yes	larger than average/ very large	not anemic	Stunted	Not_underweighted	Not wasted	<1000	Yes	No	No	No	No	No
no education	able to read whole sentence	Agriculture	Currently employed	yes	Underweight	Not anemic	primary	poorest/pooreer	Improved	Unimproved	Yes	Solid fuel	No, smokes nothing	big problem	no	Single	respondent	ever breastfed, not currently breastfeeding	Institutional delivery	no	no	no	No	yes	yes	larger than average/ very large	moderate	Stunted	underweighted	Not wasted	<1000	Yes	Yes	Yes	Yes	No	Yes
primary	able to read whole sentence	Agriculture	Employed in past 12 months, not currently	no	Normal	Anemic	primary	poorest/pooreer	Improved	Unimproved	Yes	Solid fuel	No, smokes nothing	Not big problem	no	Single	respondent	still breastfeeding	Institutional delivery	no	yes, last two weeks	no	Yes	no	no	smaller than average/very small	mild	Stunted	Not_underweighted	Not wasted	1000-2000	Yes	Yes	Yes	Yes	No	No
primary	able to read only parts sentence	Not working	Not employed in past 12 months	no	Normal	Not anemic	primary	poorest/pooreer	Improved	Unimproved	No	Solid fuel	No, smokes nothing	big problem	yes	Single	respondent	still breastfeeding	Institutional delivery	no	no	no	No	yes	yes	average	moderate	Not_stunted	Not_underweighted	Not wasted	1000-2000	No	Yes	No	No	No	No
primary	able to read only parts sentence	Not working	Not employed in past 12 months	no	Normal	Not anemic	primary	poorest/pooreer	Improved	Unimproved	No	Solid fuel	No, smokes nothing	big problem	yes	Single	respondent	ever breastfed, not currently breastfeeding	Institutional delivery	no	no	no	Yes	yes	yes	average	not anemic	Stunted	Not_underweighted	Not wasted	1000-2000	Yes	No	No	No	No	No
no education	cannot read at all	Agriculture	Currently employed	yes	Normal	Anemic	primary	poorest/pooreer	Unimproved	Unimproved	Yes	Solid fuel	No, smokes nothing	big problem	no	Single	respondent	still breastfeeding	Institutional delivery	no	yes, last two weeks	no	Yes	no	no	larger than average/ very large	not anemic	Not_stunted	Not_underweighted	Not wasted	1000-2000	No	No	No	No	No	No
no education	cannot read at all	Agriculture	Currently employed	yes	Normal	Anemic	primary	poorest/pooreer	Unimproved	Unimproved	Yes	Solid fuel	No, smokes nothing	big problem	no	Single	respondent	ever breastfed, not currently breastfeeding	Home delivery	no	no	no	Yes	yes	no	larger than average/ very large	not anemic	Stunted	underweighted	Not wasted	1000-2000	Yes	No	No	No	No	No
no education	cannot read at all	Not working	Not employed in past 12 months	no	Missing		primary	richer/rechest	Unimproved	Improved	No	Solid fuel	No, smokes nothing	big problem	yes	Single	respondent	still breastfeeding	Institutional delivery	no	no	no	No	yes	yes	larger than average/ very large	moderate	Not_stunted	Not_underweighted	Not wasted	1000-2000	No	Yes	No	No	No	No
no education	cannot read at all	Not working	Not employed in past 12 months	no	Missing		primary	richer/rechest	Unimproved	Improved	No	Solid fuel	No, smokes nothing	big problem	yes	Single	respondent	ever breastfed, not currently breastfeeding	Institutional delivery	no	no	no	No	no	yes	average	not anemic	Not_stunted	Not_underweighted	Not wasted	1000-2000	No	No	No	No	No	No
primary	able to read whole sentence	Not working	Not employed in past 12 months	no	Normal	Anemic	no education	poorest/pooreer	Improved	Improved	No	Solid fuel	No, smokes nothing	big problem	yes	Single	respondent	still breastfeeding	Institutional delivery	no	no	yes	No	yes	yes	average	moderate	Stunted	Not_underweighted	Not wasted	1000-2000	Yes	Yes	Yes	Yes	No	No
primary	cannot read at all	Agriculture	Currently employed	yes	Normal	Anemic	primary	poorest/pooreer	Unimproved	Unimproved	Yes	Solid fuel	No, smokes nothing	Not big problem	no	Single	respondent	still breastfeeding	Institutional delivery	no	no	yes	Yes	yes	yes	larger than average/ very large	mild	Not_stunted	Not_underweighted	Not wasted	1000-2000	No	Yes	No	No	No	No
no education	able to read whole sentence	Agriculture	Currently employed	yes	Normal	Not anemic	primary	richer/rechest	Improved	Improved	Yes	Solid fuel	No, smokes nothing	big problem	no	Single	respondent	still breastfeeding	Institutional delivery	no	no	yes	Yes	yes	no	average	mild	Not_stunted	Not_underweighted	Not wasted	1000-2000	No	Yes	No	No	No	No
no education	able to read whole sentence	Agriculture	Currently employed	yes	Normal	Not anemic	primary	richer/rechest	Improved	Improved	Yes	Solid fuel	No, smokes nothing	big problem	no	Single	respondent	still breastfeeding	Home delivery	no	no	no	No	no	yes	average	mild	Not_stunted	Not_underweighted	Not wasted	1000-2000	No	Yes	No	No	No	No
no education	able to read whole sentence	Agriculture	Currently employed	yes	Normal	Not anemic	primary	richer/rechest	Improved	Improved	Yes	Solid fuel	No, smokes nothing	big problem	no	Single	respondent	ever breastfed, not currently breastfeeding	Institutional delivery	no	no	no	No	no	no	smaller than average/very small	not anemic	Stunted	Not_underweighted	Not wasted	1000-2000	Yes	No	No	No	No	No
primary	able to read whole sentence	Agriculture	Currently employed	yes	Normal	Anemic	primary	richer/rechest	Improved	Improved	No	Solid fuel	No, smokes nothing	big problem	no	Single	respondent	ever breastfed, not currently breastfeeding	Institutional delivery	no	no	yes	No	no	yes	smaller than average/very small	mild	Stunted	underweighted	Not wasted	1000-2000	Yes	Yes	Yes	Yes	No	Yes
no education	able to read whole sentence	Agriculture	Currently employed	yes	Normal	Not anemic	no education	middle	Improved	Improved	Yes	Solid fuel	No, smokes nothing	big problem	no	Single	respondent	still breastfeeding	Home delivery	no	no	yes	Yes	no	yes	average	mild	Stunted	Not_underweighted	Not wasted	1000-2000	Yes	Yes	Yes	Yes	No	No
primary	able to read whole sentence	Agriculture	Currently employed	yes	Normal	Not anemic	no education	richer/rechest	Improved	Improved	Yes	Solid fuel	No, smokes nothing	big problem	no	Single	respondent	still breastfeeding	Institutional delivery	no	no	yes	Yes	no	no	smaller than average/very small	mild	Stunted	underweighted	Not wasted	1000-2000	Yes	Yes	Yes	Yes	No	Yes
primary	able to read whole sentence	Agriculture	Currently employed	yes	Normal	Not anemic	no education	richer/rechest	Improved	Improved	Yes	Solid fuel	No, smokes nothing	big problem	no	Single	respondent	ever breastfed, not currently breastfeeding	Institutional delivery	no	no	no	Yes	no	no	larger than average/ very large	not anemic	Stunted	underweighted	Not wasted	1000-2000	Yes	No	No	No	No	No
no education	able to read whole sentence	Agriculture	Currently employed	yes	Underweight	Not anemic	no education	middle	Improved	Improved	No	Solid fuel	No, smokes nothing	big problem	no	Single	respondent	never breastfed	Institutional delivery	no	no	no	No	yes	no	average	not anemic	Stunted	underweighted	Not wasted	1000-2000	Yes	No	No	No	No	No
no education	able to read whole sentence	Agriculture	Currently employed	yes	Underweight	Not anemic	no education	middle	Improved	Improved	No	Solid fuel	No, smokes nothing	big problem	no	Single	respondent	ever breastfed, not currently breastfeeding	Institutional delivery	no	no	no	No	yes	yes	average	mild	Stunted	underweighted	Not wasted	1000-2000	Yes	Yes	Yes	Yes	No	Yes
primary	able to read whole sentence	Agriculture	Currently employed	yes	Normal	Not anemic	no education	middle	Improved	Improved	Yes	Solid fuel	No, smokes nothing	big problem	yes	Single	respondent	ever breastfed, not currently breastfeeding	Institutional delivery	no	no	no	Yes	no	no	larger than average/ very large	not anemic	Stunted	Not_underweighted	Not wasted	1000-2000	Yes	No	No	No	No	No
no education	able to read whole sentence	Agriculture	Currently employed	yes	Normal	Not anemic	no education	middle	Improved	Improved	Yes	Solid fuel	No, smokes nothing	Not big problem	yes	Single	respondent	ever breastfed, not currently breastfeeding	Home delivery	no	no	no	No	yes	yes	larger than average/ very large	moderate	Stunted	Not_underweighted	Not wasted	1000-2000	Yes	Yes	Yes	Yes	No	No
primary	able to read whole sentence	Agriculture	Currently employed	yes	Normal	Not anemic	no education	poorest/pooreer	Improved	Improved	Yes	Solid fuel	No, smokes nothing	big problem	no	Single	respondent	ever breastfed, not currently breastfeeding	Institutional delivery	no	no	no	Yes	yes	yes	average	mild	Stunted	underweighted	Not wasted	1000-2000	Yes	Yes	Yes	Yes	No	Yes
primary	able to read whole sentence	Agriculture	Currently employed	yes	Normal	Not anemic	primary	middle	Improved	Improved	Yes	Solid fuel	No, smokes nothing	big problem	no	Single	respondent	still breastfeeding	Institutional delivery	no	yes, last two weeks	no	Yes	yes	no	average	not anemic	Stunted	Not_underweighted	Not wasted	<1000	Yes	No	No	No	No	No
primary	able to read whole sentence	Agriculture	Currently employed	yes	Underweight	Not anemic	no education	richer/rechest	Improved	Unimproved	Yes	Solid fuel	No, smokes nothing	Not big problem	yes	Single	respondent	still breastfeeding	Institutional delivery	yes	no	yes	Yes	yes	no	average	moderate	Not_stunted	Not_underweighted	Not wasted	<1000	No	Yes	No	No	No	No
no education	cannot read at all	Agriculture	Currently employed	yes	Normal	Not anemic	primary	richer/rechest	Improved	Improved	Yes	Solid fuel	No, smokes nothing	big problem	no	Single	respondent	ever breastfed, not currently breastfeeding	Institutional delivery	no	no	no	No	yes	no	larger than average/ very large	not anemic	Not_stunted	Not_underweighted	Not wasted	<1000	No	No	No	No	No	No
no education	able to read whole sentence	Agriculture	Currently employed	yes	Normal	Not anemic	primary	poorest/pooreer	Improved	Unimproved	No	Solid fuel	No, smokes nothing	big problem	no	Single	respondent	still breastfeeding	Institutional delivery	no	no	no	Yes	yes	no	larger than average/ very large	not anemic	Not_stunted	Not_underweighted	Not wasted	<1000	No	No	No	No	No	No
no education	able to read whole sentence	Agriculture	Currently employed	yes	Normal	Not anemic	primary	poorest/pooreer	Improved	Unimproved	No	Solid fuel	No, smokes nothing	big problem	no	Single	respondent	ever breastfed, not currently breastfeeding	Institutional delivery	no	no	yes	No	no	no	larger than average/ very large	not anemic	Not_stunted	Not_underweighted	Not wasted	<1000	No	No	No	No	No	No
primary	able to read whole sentence	Agriculture	Currently employed	yes	Normal	Anemic	no education	middle	Improved	Improved	No	Solid fuel	No, smokes nothing	big problem	no	Single	respondent	ever breastfed, not currently breastfeeding	Home delivery	no	yes, last two weeks	yes	Yes	no	no	average	mild	Stunted	Not_underweighted	Not wasted	<1000	Yes	Yes	Yes	Yes	No	No
primary	able to read whole sentence	Agriculture	Currently employed	yes	Underweight	Anemic	primary	middle	Improved	Improved	No	Solid fuel	No, smokes nothing	big problem	no	Single	respondent	ever breastfed, not currently breastfeeding	Institutional delivery	no	no	yes	Yes	yes	no	average	mild	Stunted	underweighted	Not wasted	<1000	Yes	Yes	Yes	Yes	No	Yes
primary	able to read whole sentence	Agriculture	Currently employed	yes	Underweight	Anemic	primary	middle	Improved	Improved	No	Solid fuel	No, smokes nothing	big problem	no	Single	respondent	ever breastfed, not currently breastfeeding	Institutional delivery	no	no	yes	No	yes	no	average	mild	Not_stunted	Not_underweighted	Not wasted	<1000	No	Yes	No	No	No	No
primary	able to read whole sentence	Agriculture	Currently employed	yes	Normal	Anemic	no education	middle	Improved	Improved	No	Solid fuel	No, smokes nothing	big problem	no	Single	respondent	still breastfeeding	Institutional delivery	no	yes, last two weeks	no	No	yes	no	average	moderate	Stunted	underweighted	Wasted	<1000	Yes	Yes	Yes	Yes	Yes	Yes
primary	able to read whole sentence	Agriculture	Currently employed	yes	Normal	Anemic	no education	middle	Improved	Improved	No	Solid fuel	No, smokes nothing	big problem	no	Single	respondent	ever breastfed, not currently breastfeeding	Institutional delivery	no	no	no	Yes	yes	no	average	mild	Stunted	underweighted	Not wasted	<1000	Yes	Yes	Yes	Yes	No	Yes
primary	able to read whole sentence	Skilled/ Unskilled manual	Currently employed	yes	Overweight/Obesity	Anemic	no education	richer/rechest	Improved	Improved	Yes	Solid fuel	No, smokes nothing	Not big problem	no	Single	respondent	ever breastfed, not currently breastfeeding	Institutional delivery	no	no	no	No	yes	yes	average	mild	Not_stunted	Not_underweighted	Not wasted	<1000	No	Yes	No	No	No	No
secondary	able to read whole sentence	Other	Currently employed	yes	Overweight/Obesity	Not anemic	secondary	richer/rechest	Improved	Improved	Yes	Solid fuel	No, smokes nothing	Not big problem	yes	Single	respondent	ever breastfed, not currently breastfeeding	Institutional delivery	no	yes, last two weeks	no	No	no	yes	larger than average/ very large	moderate	Stunted	Not_underweighted	Not wasted	<1000	Yes	Yes	Yes	Yes	No	No
secondary	able to read whole sentence	Other	Currently employed	yes	Overweight/Obesity	Not anemic	secondary	richer/rechest	Improved	Improved	Yes	Solid fuel	No, smokes nothing	Not big problem	yes	Single	respondent	ever breastfed, not currently breastfeeding	Institutional delivery	no	no	no	No	no	no	larger than average/ very large	not anemic	Not_stunted	Not_underweighted	Not wasted	<1000	No	No	No	No	No	No
primary	able to read only parts sentence	Sales and services	Currently employed	yes	Normal	Not anemic	secondary	richer/rechest	Improved	Improved	Yes	Solid fuel	No, smokes nothing	big problem	no	Single	respondent	ever breastfed, not currently breastfeeding	Institutional delivery	no	no	yes	Yes	yes	no	smaller than average/very small	not anemic	Stunted	underweighted	Not wasted	<1000	Yes	No	No	No	No	No
secondary	able to read whole sentence	Not working	Not employed in past 12 months	no	Overweight/Obesity	Not anemic	higher	richer/rechest	Improved	Improved	Yes	Solid fuel	No, smokes nothing	Not big problem	yes	Single	respondent	ever breastfed, not currently breastfeeding	Institutional delivery	no	no	no	No	yes	yes	smaller than average/very small	not anemic	Stunted	underweighted	Not wasted	<1000	Yes	No	No	No	No	No
no education	able to read whole sentence	Agriculture	Currently employed	yes	Normal	Not anemic	primary	richer/rechest	Improved	Improved	Yes	Solid fuel	No, smokes nothing	big problem	no	Single	respondent	still breastfeeding	Institutional delivery	no	no	yes	Yes	yes	no	average	not anemic	Stunted	underweighted	Not wasted	1000-2000	Yes	No	No	No	No	No
no education	able to read whole sentence	Agriculture	Currently employed	yes	Normal	Not anemic	primary	richer/rechest	Improved	Improved	Yes	Solid fuel	No, smokes nothing	big problem	no	Single	respondent	ever breastfed, not currently breastfeeding	Home delivery	no	no	no	No	no	no	average	mild	Stunted	Not_underweighted	Not wasted	1000-2000	Yes	Yes	Yes	Yes	No	No
primary	able to read whole sentence	Agriculture	Currently employed	yes	Normal	Anemic	no education	poorest/pooreer	Unimproved	Unimproved	Yes	Solid fuel	No, smokes nothing	big problem	no	Single	respondent	still breastfeeding	Institutional delivery	no	yes, last two weeks	no	Yes	yes	no	average	moderate	Stunted	underweighted	Not wasted	1000-2000	Yes	Yes	Yes	Yes	No	Yes
primary	able to read whole sentence	Agriculture	Currently employed	yes	Normal	Anemic	no education	poorest/pooreer	Unimproved	Unimproved	Yes	Solid fuel	No, smokes nothing	big problem	no	Single	respondent	ever breastfed, not currently breastfeeding	Institutional delivery	no	no	yes	Yes	no	yes	average	mild	Stunted	underweighted	Not wasted	1000-2000	Yes	Yes	Yes	Yes	No	Yes
no education	cannot read at all	Agriculture	Currently employed	yes	Normal	Not anemic	primary	middle	Improved	Improved	No	Solid fuel	No, smokes nothing	big problem	no	Single	respondent	still breastfeeding	Institutional delivery	no	no	yes	No	no	no	larger than average/ very large	not anemic	Stunted	underweighted	Not wasted	1000-2000	Yes	No	No	No	No	No
no education	cannot read at all	Agriculture	Currently employed	yes	Normal	Not anemic	primary	middle	Improved	Improved	No	Solid fuel	No, smokes nothing	big problem	no	Single	respondent	ever breastfed, not currently breastfeeding	Institutional delivery	no	yes, last two weeks	no	No	no	no	average	mild	Stunted	underweighted	Not wasted	1000-2000	Yes	Yes	Yes	Yes	No	Yes
no education	cannot read at all	Agriculture	Currently employed	yes	Normal	Not anemic	primary	richer/rechest	Improved	Unimproved	Yes	Solid fuel	No, smokes nothing	big problem	no	Single	respondent	ever breastfed, not currently breastfeeding	Institutional delivery	no	no	no	Yes	yes	no	larger than average/ very large	not anemic	Stunted	Not_underweighted	Not wasted	1000-2000	Yes	No	No	No	No	No
primary	able to read whole sentence	Agriculture	Currently employed	yes	Underweight	Anemic	primary	middle	Improved	Improved	Yes	Solid fuel	No, smokes nothing	big problem	no	Single	respondent	still breastfeeding	Institutional delivery	no	no	yes	No	yes	yes	average	not anemic	Stunted	Not_underweighted	Not wasted	1000-2000	Yes	No	No	No	No	No
primary	able to read whole sentence	Agriculture	Currently employed	yes	Normal	Not anemic	primary	richer/rechest	Improved	Improved	Yes	Solid fuel	No, smokes nothing	Not big problem	yes	Single	respondent	ever breastfed, not currently breastfeeding	Institutional delivery	yes	no	yes	No	yes	no	average	not anemic	Not_stunted	Not_underweighted	Not wasted	1000-2000	No	No	No	No	No	No
primary	able to read whole sentence	Agriculture	Currently employed	yes	Normal	Not anemic	primary	middle	Unimproved	Improved	Yes	Solid fuel	No, smokes nothing	big problem	no	Single	respondent	ever breastfed, not currently breastfeeding	Institutional delivery	yes	no	yes	No	no	no	larger than average/ very large	mild	Stunted	underweighted	Not wasted	1000-2000	Yes	Yes	Yes	Yes	No	Yes
no education	able to read whole sentence	Agriculture	Currently employed	yes	Normal	Anemic	primary	richer/rechest	Improved	Improved	Yes	Solid fuel	No, smokes nothing	big problem	no	Single	respondent	still breastfeeding	Institutional delivery	no	no	yes	No	yes	yes	average	moderate	Stunted	Not_underweighted	Not wasted	1000-2000	Yes	Yes	Yes	Yes	No	No
no education	able to read whole sentence	Agriculture	Currently employed	yes	Normal	Anemic	primary	richer/rechest	Improved	Improved	Yes	Solid fuel	No, smokes nothing	big problem	no	Single	respondent	ever breastfed, not currently breastfeeding	Institutional delivery	no	no	yes	No	no	no	average	severe	Stunted	underweighted	Not wasted	1000-2000	Yes	Yes	Yes	Yes	No	Yes
primary	able to read whole sentence	Agriculture	Currently employed	yes	Normal	Not anemic	no education	middle	Improved	Unimproved	No	Solid fuel	No, smokes nothing	Not big problem	no	Single	respondent	still breastfeeding	Institutional delivery	no	yes, last two weeks	no	Yes	yes	no	larger than average/ very large	moderate	Stunted	Not_underweighted	Not wasted	1000-2000	Yes	Yes	Yes	Yes	No	No
primary	able to read whole sentence	Agriculture	Currently employed	yes	Normal	Not anemic	primary	richer/rechest	Improved	Unimproved	Yes	Solid fuel	No, smokes nothing	Not big problem	no	Single	respondent	ever breastfed, not currently breastfeeding	Institutional delivery	no	no	no	Yes	yes	no	average	not anemic	Not_stunted	Not_underweighted	Not wasted	1000-2000	No	No	No	No	No	No
primary	able to read whole sentence	Agriculture	Currently employed	yes	Normal	Not anemic	primary	poorest/pooreer	Unimproved	Unimproved	Yes	Solid fuel	No, smokes nothing	big problem	no	Single	respondent	ever breastfed, not currently breastfeeding	Institutional delivery	no	no	yes	Yes	no	no	smaller than average/very small	not anemic	Not_stunted	Not_underweighted	Not wasted	1000-2000	No	No	No	No	No	No
primary	able to read whole sentence	Agriculture	Currently employed	yes	Normal	Not anemic	primary	middle	Improved	Unimproved	Yes	Solid fuel	No, smokes nothing	big problem	no	Single	respondent	still breastfeeding	Institutional delivery	no	no	yes	Yes	yes	no	average	mild	Not_stunted	Not_underweighted	Not wasted	1000-2000	No	Yes	No	No	No	No
primary	able to read whole sentence	Agriculture	Currently employed	yes	Normal	Not anemic	primary	middle	Improved	Unimproved	Yes	Solid fuel	No, smokes nothing	big problem	no	Single	respondent	ever breastfed, not currently breastfeeding	Home delivery	no	yes, last two weeks	yes	Yes	no	no	average	not anemic	Not_stunted	Not_underweighted	Not wasted	1000-2000	No	No	No	No	No	No
primary	cannot read at all	Agriculture	Currently employed	yes	Normal	Not anemic	primary	poorest/pooreer	Improved	Unimproved	No	Solid fuel	No, smokes nothing	big problem	no	Single	respondent	still breastfeeding	Institutional delivery	no	no	no	Yes	yes	yes	average	not anemic	Not_stunted	Not_underweighted	Not wasted	1000-2000	No	No	No	No	No	No
no education	cannot read at all	Agriculture	Currently employed	yes	Normal	Not anemic	primary	poorest/pooreer	Unimproved	Unimproved	Yes	Solid fuel	Yes, Use cigarettes/ tobacco	big problem	no	Single	respondent	still breastfeeding	Institutional delivery	no	yes, last two weeks	no	Yes	yes	no	larger than average/ very large	not anemic	Not_stunted	Not_underweighted	Not wasted	1000-2000	No	No	No	No	No	No
no education	cannot read at all	Not working	Not employed in past 12 months	no	Normal	Not anemic	primary	poorest/pooreer	Improved	Unimproved	No	Solid fuel	No, smokes nothing	big problem	no	Single	respondent	ever breastfed, not currently breastfeeding	Institutional delivery	no	no	yes	No	no	yes	larger than average/ very large	not anemic	Not_stunted	Not_underweighted	Not wasted	1000-2000	No	No	No	No	No	No
no education	cannot read at all	Agriculture	Currently employed	yes	Normal	Not anemic	primary	richer/rechest	Improved	Improved	Yes	Solid fuel	No, smokes nothing	Not big problem	yes	Single	respondent	ever breastfed, not currently breastfeeding	Institutional delivery	no	no	no	Yes	yes	no	larger than average/ very large	not anemic	Not_stunted	Not_underweighted	Not wasted	1000-2000	No	No	No	No	No	No
no education	cannot read at all	Agriculture	Currently employed	yes	Normal	Not anemic	no education	richer/rechest	Improved	Improved	No	Solid fuel	No, smokes nothing	Not big problem	yes	Single	respondent	still breastfeeding	Institutional delivery	no	yes, last two weeks	yes	Yes	no	no	average	mild	Not_stunted	Not_underweighted	Not wasted	1000-2000	No	Yes	No	No	No	No
no education	cannot read at all	Agriculture	Currently employed	yes	Normal	Not anemic	no education	richer/rechest	Improved	Improved	No	Solid fuel	No, smokes nothing	Not big problem	yes	Single	respondent	ever breastfed, not currently breastfeeding	Institutional delivery	no	no	no	Yes	no	no	average	not anemic	Not_stunted	Not_underweighted	Not wasted	1000-2000	No	No	No	No	No	No
no education	cannot read at all	Agriculture	Currently employed	yes	Normal	Not anemic	no education	poorest/pooreer	Unimproved	Improved	No	Solid fuel	No, smokes nothing	big problem	no	Single	respondent	ever breastfed, not currently breastfeeding	Institutional delivery	no	no	no	Yes	no	no	average	not anemic	Stunted	underweighted	Not wasted	1000-2000	Yes	No	No	No	No	No
primary	able to read whole sentence	Not working	Not employed in past 12 months	no	Normal	Not anemic	primary	middle	Unimproved	Improved	No	Solid fuel	No, smokes nothing	big problem	no	Single	respondent	still breastfeeding	Institutional delivery	no	yes, last two weeks	no	No	yes	yes	larger than average/ very large	not anemic	Stunted	Not_underweighted	Not wasted	1000-2000	Yes	No	No	No	No	No
primary	able to read whole sentence	Not working	Not employed in past 12 months	no	Normal	Not anemic	primary	middle	Unimproved	Improved	No	Solid fuel	No, smokes nothing	big problem	no	Single	respondent	ever breastfed, not currently breastfeeding	Institutional delivery	no	no	yes	No	yes	yes	average	not anemic	Stunted	underweighted	Not wasted	1000-2000	Yes	No	No	No	No	No
no education	cannot read at all	Agriculture	Employed in past 12 months, not currently	no	Normal	Anemic	no education	poorest/pooreer	Unimproved	Unimproved	No	Solid fuel	No, smokes nothing	big problem	no	Single	respondent	ever breastfed, not currently breastfeeding	Institutional delivery	no	yes, last two weeks	no	No	yes	yes	smaller than average/very small	moderate	Stunted	underweighted	Wasted	1000-2000	Yes	Yes	Yes	Yes	Yes	Yes
secondary	able to read whole sentence	Agriculture	Currently employed	yes	Normal	Not anemic	secondary	richer/rechest	Unimproved	Improved	Yes	Solid fuel	No, smokes nothing	Not big problem	yes	Single	respondent	ever breastfed, not currently breastfeeding	Institutional delivery	no	no	yes	Yes	yes	yes	larger than average/ very large	mild	Stunted	Not_underweighted	Not wasted	2001-3500	Yes	Yes	Yes	Yes	No	No
no education	able to read whole sentence	Agriculture	Currently employed	yes	Normal	Not anemic	no education	richer/rechest	Improved	Improved	Yes	Solid fuel	No, smokes nothing	Not big problem	no	Single	respondent	still breastfeeding	Institutional delivery	yes	yes, last two weeks	yes	Yes	yes	yes	average	not anemic	Not_stunted	Not_underweighted	Not wasted	2001-3500	No	No	No	No	No	No
primary	able to read whole sentence	Agriculture	Currently employed	yes	Normal	Not anemic	primary	middle	Improved	Unimproved	No	Solid fuel	No, smokes nothing	Not big problem	yes	Single	respondent	still breastfeeding	Institutional delivery	no	no	no	No	yes	yes	average	not anemic	Not_stunted	Not_underweighted	Not wasted	2001-3500	No	No	No	No	No	No
primary	able to read whole sentence	Agriculture	Currently employed	yes	Normal	Not anemic	primary	middle	Improved	Unimproved	No	Solid fuel	No, smokes nothing	Not big problem	yes	Single	respondent	ever breastfed, not currently breastfeeding	Institutional delivery	no	no	yes	No	yes	yes	average	not anemic	Not_stunted	Not_underweighted	Not wasted	2001-3500	No	No	No	No	No	No
no education	cannot read at all	Agriculture	Currently employed	yes	Normal	Not anemic	primary	poorest/pooreer	Improved	Improved	Yes	Solid fuel	No, smokes nothing	big problem	yes	Single	respondent	ever breastfed, not currently breastfeeding	Institutional delivery	no	no	no	No	yes	yes	average	mild	Stunted	Not_underweighted	Not wasted	2001-3500	Yes	Yes	Yes	Yes	No	No
no education	able to read whole sentence	Agriculture	Currently employed	yes	Normal	Not anemic	secondary	richer/rechest	Improved	Improved	Yes	Solid fuel	No, smokes nothing	Not big problem	yes	Single	respondent	still breastfeeding	Institutional delivery	yes	no	no	Yes	yes	yes	average	mild	Not_stunted	underweighted	Not wasted	2001-3500	Yes	Yes	Yes	No	No	Yes
no education	able to read whole sentence	Agriculture	Currently employed	yes	Normal	Not anemic	secondary	richer/rechest	Improved	Improved	Yes	Solid fuel	No, smokes nothing	Not big problem	yes	Single	respondent	ever breastfed, not currently breastfeeding	Institutional delivery	yes	no	no	No	yes	yes	larger than average/ very large	not anemic	Not_stunted	Not_underweighted	Not wasted	2001-3500	No	No	No	No	No	No
primary	able to read whole sentence	Agriculture	Currently employed	yes	Underweight	Anemic	no education	poorest/pooreer	Improved	Improved	Yes	Solid fuel	No, smokes nothing	big problem	yes	Single	respondent	still breastfeeding	Institutional delivery	no	no	yes	No	yes	yes	smaller than average/very small	moderate	Stunted	underweighted	Wasted	2001-3500	Yes	Yes	Yes	Yes	Yes	Yes
secondary	able to read whole sentence	Professional/technical/managerial	Currently employed	yes	Normal	Not anemic	secondary	richer/rechest	Improved	Improved	Yes	Solid fuel	No, smokes nothing	Not big problem	yes	Single	respondent	still breastfeeding	Institutional delivery	no	no	no	No	yes	yes	average	moderate	Not_stunted	Not_underweighted	Not wasted	1000-2000	No	Yes	No	No	No	No
secondary	able to read whole sentence	Professional/technical/managerial	Currently employed	yes	Normal	Not anemic	secondary	richer/rechest	Improved	Improved	Yes	Solid fuel	No, smokes nothing	Not big problem	yes	Single	respondent	ever breastfed, not currently breastfeeding	Institutional delivery	no	no	no	No	yes	yes	average	not anemic	Not_stunted	Not_underweighted	Not wasted	1000-2000	No	No	No	No	No	No
secondary	able to read whole sentence	Agriculture	Currently employed	yes	Normal	Anemic	primary	richer/rechest	Improved	Improved	No	Solid fuel	No, smokes nothing	Not big problem	yes	Single	respondent	ever breastfed, not currently breastfeeding	Institutional delivery	no	no	yes	No	yes	yes	larger than average/ very large	not anemic	Not_stunted	Not_underweighted	Not wasted	1000-2000	No	No	No	No	No	No
primary	able to read whole sentence	Agriculture	Currently employed	yes	Normal	Anemic	primary	poorest/pooreer	Improved	Improved	Yes	Solid fuel	No, smokes nothing	big problem	no	Single	respondent	ever breastfed, not currently breastfeeding	Institutional delivery	no	no	yes	Yes	yes	no	smaller than average/very small	moderate	Stunted	underweighted	Not wasted	1000-2000	Yes	Yes	Yes	Yes	No	Yes
higher	able to read whole sentence	Professional/technical/managerial	Currently employed	yes	Overweight/Obesity	Not anemic	higher	richer/rechest	Improved	Improved	Yes	Solid fuel	No, smokes nothing	Not big problem	yes	Single	respondent	ever breastfed, not currently breastfeeding	Institutional delivery	yes	no	no	Yes	yes	yes	average	not anemic	Stunted	Not_underweighted	Not wasted	1000-2000	Yes	No	No	No	No	No
higher	able to read whole sentence	Professional/technical/managerial	Currently employed	yes	Overweight/Obesity	Not anemic	higher	richer/rechest	Improved	Improved	Yes	Solid fuel	No, smokes nothing	Not big problem	yes	Single	respondent	ever breastfed, not currently breastfeeding	Institutional delivery	yes	no	no	Yes	yes	yes	average	not anemic	Not_stunted	Not_underweighted	Not wasted	1000-2000	No	No	No	No	No	No
no education	cannot read at all	Not working	Not employed in past 12 months	no	Normal	Anemic	no education	richer/rechest	Improved	Improved	Yes	Solid fuel	No, smokes nothing	big problem	no	Single	respondent	still breastfeeding	Institutional delivery	no	no	no	No	yes	yes	average	not anemic	Not_stunted	Not_underweighted	Not wasted	1000-2000	No	No	No	No	No	No
no education	cannot read at all	Not working	Not employed in past 12 months	no	Normal	Anemic	no education	richer/rechest	Improved	Improved	Yes	Solid fuel	No, smokes nothing	big problem	no	Single	respondent	ever breastfed, not currently breastfeeding	Institutional delivery	no	no	yes	Yes	no	yes	average	mild	Stunted	Not_underweighted	Not wasted	1000-2000	Yes	Yes	Yes	Yes	No	No
higher	able to read whole sentence	Professional/technical/managerial	Currently employed	yes	Normal	Not anemic	higher	richer/rechest	Improved	Improved	Yes	Solid fuel	No, smokes nothing	Not big problem	yes	Single	respondent	ever breastfed, not currently breastfeeding	Institutional delivery	no	yes, last two weeks	no	No	yes	no	average	not anemic	Not_stunted	Not_underweighted	Not wasted	1000-2000	No	No	No	No	No	No
secondary	able to read whole sentence	Professional/technical/managerial	Currently employed	yes	Normal	Not anemic	higher	richer/rechest	Improved	Improved	Yes	Solid fuel	No, smokes nothing	Not big problem	yes	Single	respondent	still breastfeeding	Institutional delivery	no	no	no	No	no	no	average	moderate	Not_stunted	Not_underweighted	Not wasted	1000-2000	No	Yes	No	No	No	No
secondary	able to read whole sentence	Professional/technical/managerial	Currently employed	yes	Normal	Not anemic	higher	richer/rechest	Improved	Improved	Yes	Solid fuel	No, smokes nothing	Not big problem	yes	Single	respondent	ever breastfed, not currently breastfeeding	Institutional delivery	no	no	no	No	yes	yes	average	mild	Not_stunted	Not_underweighted	Not wasted	1000-2000	No	Yes	No	No	No	No
primary	able to read whole sentence	Not working	Not employed in past 12 months	no	Overweight/Obesity	Not anemic	secondary	richer/rechest	Improved	Improved	Yes	Solid fuel	No, smokes nothing	big problem	no	Single	respondent	still breastfeeding	Institutional delivery	no	no	no	Yes	no	yes	average	moderate	Not_stunted	Not_underweighted	Not wasted	1000-2000	No	Yes	No	No	No	No
primary	able to read whole sentence	Not working	Not employed in past 12 months	no	Overweight/Obesity	Not anemic	secondary	richer/rechest	Improved	Improved	Yes	Solid fuel	No, smokes nothing	big problem	no	Single	respondent	ever breastfed, not currently breastfeeding	Institutional delivery	no	no	no	No	no	yes	average	mild	Not_stunted	Not_underweighted	Not wasted	1000-2000	No	Yes	No	No	No	No
primary	able to read whole sentence	Not working	Not employed in past 12 months	no	Normal	Not anemic	primary	richer/rechest	Improved	Improved	Yes	Solid fuel	No, smokes nothing	Not big problem	no	Single	respondent	ever breastfed, not currently breastfeeding	Institutional delivery	no	yes, last two weeks	yes	Yes	yes	yes	larger than average/ very large	not anemic	Not_stunted	Not_underweighted	Not wasted	1000-2000	No	No	No	No	No	No
no education	cannot read at all	Agriculture	Currently employed	yes	Underweight	Anemic	no education	middle	Improved	Improved	Yes	Solid fuel	No, smokes nothing	big problem	no	Single	respondent	still breastfeeding	Institutional delivery	no	no	yes	Yes	yes	yes	larger than average/ very large	mild	Stunted	Not_underweighted	Not wasted	1000-2000	Yes	Yes	Yes	Yes	No	No
no education	cannot read at all	Agriculture	Currently employed	yes	Underweight	Anemic	no education	middle	Improved	Improved	Yes	Solid fuel	No, smokes nothing	big problem	no	Single	respondent	ever breastfed, not currently breastfeeding	Institutional delivery	no	no	yes	No	yes	yes	average	severe	Not_stunted	Not_underweighted	Not wasted	1000-2000	No	Yes	No	No	No	No
no education	cannot read at all	Agriculture	Currently employed	yes	Normal	Not anemic	no education	poorest/pooreer	Improved	Improved	No	Solid fuel	No, smokes nothing	big problem	no	Single	respondent	ever breastfed, not currently breastfeeding	Institutional delivery	no	no	no	No	yes	yes	larger than average/ very large	moderate	Stunted	underweighted	Not wasted	1000-2000	Yes	Yes	Yes	Yes	No	Yes
no education	cannot read at all	Agriculture	Currently employed	yes	Underweight	Not anemic	no education	poorest/pooreer	Improved	Improved	Yes	Solid fuel	No, smokes nothing	big problem	no	Single	respondent	still breastfeeding	Institutional delivery	no	no	no	Yes	yes	yes	average	not anemic	Stunted	underweighted	Not wasted	1000-2000	Yes	No	No	No	No	No
secondary	able to read whole sentence	Agriculture	Currently employed	yes	Normal	Anemic	no education	poorest/pooreer	Improved	Improved	No	Solid fuel	No, smokes nothing	big problem	no	Single	respondent	still breastfeeding	Institutional delivery	no	yes, last two weeks	yes	Yes	yes	no	average	moderate	Stunted	Not_underweighted	Not wasted	1000-2000	Yes	Yes	Yes	Yes	No	No
primary	able to read whole sentence	Agriculture	Currently employed	yes	Normal	Anemic	secondary	poorest/pooreer	Improved	Improved	Yes	Solid fuel	No, smokes nothing	big problem	no	Single	respondent	still breastfeeding	Institutional delivery	no	no	no	Yes	yes	yes	average	moderate	Not_stunted	Not_underweighted	Not wasted	1000-2000	No	Yes	No	No	No	No
no education	cannot read at all	Agriculture	Currently employed	yes	Normal	Anemic	no education	middle	Improved	Unimproved	Yes	Solid fuel	No, smokes nothing	Not big problem	no	Single	respondent	ever breastfed, not currently breastfeeding	Institutional delivery	no	no	no	No	yes	yes	average	not anemic	Stunted	underweighted	Not wasted	1000-2000	Yes	No	No	No	No	No
no education	cannot read at all	Agriculture	Currently employed	yes	Normal	Not anemic	primary	poorest/pooreer	Improved	Unimproved	Yes	Solid fuel	No, smokes nothing	Not big problem	no	Single	respondent	still breastfeeding	Institutional delivery	no	no	yes	Yes	no	no	larger than average/ very large	not anemic	Not_stunted	Not_underweighted	Not wasted	1000-2000	No	No	No	No	No	No
no education	cannot read at all	Agriculture	Currently employed	yes	Normal	Not anemic	primary	poorest/pooreer	Improved	Unimproved	Yes	Solid fuel	No, smokes nothing	Not big problem	no	Single	respondent	ever breastfed, not currently breastfeeding	Institutional delivery	no	no	yes	Yes	no	no	average	not anemic	Stunted	underweighted	Not wasted	1000-2000	Yes	No	No	No	No	No
primary	able to read whole sentence	Agriculture	Currently employed	yes	Normal	Anemic	no education	poorest/pooreer	Improved	Improved	No	Solid fuel	No, smokes nothing	big problem	no	Single	respondent	ever breastfed, not currently breastfeeding	Institutional delivery	no	no	no	No	yes	yes	average	not anemic	Not_stunted	Not_underweighted	Not wasted	1000-2000	No	No	No	No	No	No
primary	able to read whole sentence	Agriculture	Currently employed	yes	Normal	Not anemic	primary	richer/rechest	Improved	Unimproved	Yes	Solid fuel	No, smokes nothing	Not big problem	no	Single	respondent	still breastfeeding	Institutional delivery	no	no	no	Yes	yes	yes	larger than average/ very large	moderate	Stunted	Not_underweighted	Not wasted	1000-2000	Yes	Yes	Yes	Yes	No	No
no education	cannot read at all	Agriculture	Currently employed	yes	Normal	Anemic	no education	poorest/pooreer	Improved	Improved	No	Solid fuel	No, smokes nothing	big problem	no	Single	respondent	still breastfeeding	Institutional delivery	no	no	yes	No	yes	yes	larger than average/ very large	mild	Not_stunted	Not_underweighted	Not wasted	1000-2000	No	Yes	No	No	No	No
no education	cannot read at all	Agriculture	Currently employed	yes	Normal	Anemic	no education	poorest/pooreer	Improved	Improved	No	Solid fuel	No, smokes nothing	big problem	no	Single	respondent	ever breastfed, not currently breastfeeding	Institutional delivery	no	no	yes	No	yes	yes	larger than average/ very large	not anemic	Not_stunted	Not_underweighted	Not wasted	1000-2000	No	No	No	No	No	No
primary	able to read whole sentence	Agriculture	Currently employed	yes	Normal	Anemic	primary	poorest/pooreer	Improved	Unimproved	Yes	Solid fuel	No, smokes nothing	big problem	yes	Single	respondent	ever breastfed, not currently breastfeeding	Institutional delivery	no	no	yes	Yes	yes	no	average	moderate	Stunted	Not_underweighted	Not wasted	1000-2000	Yes	Yes	Yes	Yes	No	No
primary	able to read whole sentence	Agriculture	Currently employed	yes	Underweight	Not anemic	no education	poorest/pooreer	Improved	Improved	No	Solid fuel	No, smokes nothing	big problem	no	Single	respondent	still breastfeeding	Institutional delivery	no	yes, last two weeks	yes	Yes	yes	yes	larger than average/ very large	not anemic	Not_stunted	Not_underweighted	Not wasted	1000-2000	No	No	No	No	No	No
primary	able to read whole sentence	Agriculture	Currently employed	yes	Normal	Not anemic	primary	richer/rechest	Improved	Improved	Yes	Solid fuel	No, smokes nothing	big problem	yes	Single	respondent	still breastfeeding	Institutional delivery	no	no	yes	Yes	yes	yes	larger than average/ very large	mild	Stunted	Not_underweighted	Not wasted	1000-2000	Yes	Yes	Yes	Yes	No	No
primary	able to read whole sentence	Agriculture	Currently employed	yes	Normal	Not anemic	primary	richer/rechest	Improved	Improved	Yes	Solid fuel	No, smokes nothing	big problem	yes	Single	respondent	ever breastfed, not currently breastfeeding	Institutional delivery	no	no	no	Yes	yes	yes	larger than average/ very large	not anemic	Not_stunted	Not_underweighted	Not wasted	1000-2000	No	No	No	No	No	No
secondary	able to read whole sentence	Skilled/ Unskilled manual	Currently employed	yes	Underweight	Anemic	no education	richer/rechest	Improved	Unimproved	Yes	Solid fuel	No, smokes nothing	Not big problem	no	Single	respondent	ever breastfed, not currently breastfeeding	Institutional delivery	no	yes, last two weeks	no	No	yes	yes	average	mild	Stunted	underweighted	Not wasted	1000-2000	Yes	Yes	Yes	Yes	No	Yes
secondary	able to read whole sentence	Other	Currently employed	yes	Overweight/Obesity	Not anemic	primary	richer/rechest	Improved	Improved	No	Solid fuel	No, smokes nothing	big problem	yes	Single	respondent	ever breastfed, not currently breastfeeding	Institutional delivery	no	no	yes	Yes	yes	yes	average	mild	Not_stunted	Not_underweighted	Not wasted	1000-2000	No	Yes	No	No	No	No
primary	able to read whole sentence	Not working	Not employed in past 12 months	no	Overweight/Obesity	Not anemic	secondary	richer/rechest	Improved	Improved	No	Solid fuel	No, smokes nothing	Not big problem	no	Single	respondent	ever breastfed, not currently breastfeeding	Institutional delivery	no	no	no	Yes	yes	yes	average	not anemic	Not_stunted	Not_underweighted	Not wasted	1000-2000	No	No	No	No	No	No
primary	able to read whole sentence	Agriculture	Currently employed	yes	Underweight	Not anemic	primary	richer/rechest	Improved	Improved	Yes	Solid fuel	No, smokes nothing	big problem	yes	Single	respondent	still breastfeeding	Institutional delivery	no	no	yes	Yes	yes	no	average	not anemic	Not_stunted	underweighted	Wasted	1000-2000	Yes	No	No	No	No	No
primary	able to read whole sentence	Agriculture	Currently employed	yes	Underweight	Not anemic	primary	richer/rechest	Improved	Improved	Yes	Solid fuel	No, smokes nothing	big problem	yes	Single	respondent	ever breastfed, not currently breastfeeding	Institutional delivery	no	no	yes	No	yes	yes	smaller than average/very small	mild	Not_stunted	Not_underweighted	Not wasted	1000-2000	No	Yes	No	No	No	No
no education	cannot read at all	Agriculture	Currently employed	yes	Normal	Not anemic	no education	poorest/pooreer	Improved	Improved	No	Solid fuel	No, smokes nothing	big problem	no	Single	respondent	still breastfeeding	Institutional delivery	no	no	no	Yes	yes	yes	larger than average/ very large	not anemic	Stunted	Not_underweighted	Not wasted	1000-2000	Yes	No	No	No	No	No
secondary	able to read whole sentence	Sales and services	Employed in past 12 months, not currently	no	Overweight/Obesity	Not anemic	primary	richer/rechest	Improved	Unimproved	Yes	Solid fuel	No, smokes nothing	Not big problem	yes	Single	respondent	ever breastfed, not currently breastfeeding	Institutional delivery	no	yes, last two weeks	no	No	yes	yes	average	not anemic	Not_stunted	Not_underweighted	Not wasted	1000-2000	No	No	No	No	No	No
secondary	able to read whole sentence	Agriculture	Currently employed	yes	Normal	Not anemic	primary	richer/rechest	Improved	Improved	Yes	Solid fuel	No, smokes nothing	big problem	yes	Single	respondent	ever breastfed, not currently breastfeeding	Institutional delivery	no	no	no	No	no	yes	average	mild	Not_stunted	Not_underweighted	Not wasted	1000-2000	No	Yes	No	No	No	No
secondary	able to read whole sentence	Professional/technical/managerial	Currently employed	yes	Normal	Not anemic	secondary	richer/rechest	Improved	Improved	Yes	Solid fuel	No, smokes nothing	big problem	yes	Single	respondent	ever breastfed, not currently breastfeeding	Institutional delivery	yes	no	no	No	yes	yes	average	not anemic	Stunted	underweighted	Wasted	1000-2000	Yes	No	No	No	No	No
secondary	able to read whole sentence	Professional/technical/managerial	Currently employed	yes	Normal	Not anemic	secondary	richer/rechest	Improved	Improved	Yes	Solid fuel	No, smokes nothing	big problem	yes	Single	respondent	ever breastfed, not currently breastfeeding	Institutional delivery	yes	no	no	No	no	yes	average	not anemic	Stunted	underweighted	Not wasted	1000-2000	Yes	No	No	No	No	No
no education	able to read whole sentence	Sales and services	Currently employed	yes	Normal	Anemic	no education	middle	Unimproved	Improved	No	Solid fuel	No, smokes nothing	big problem	no	Single	respondent	still breastfeeding	Institutional delivery	no	no	no	No	yes	yes	larger than average/ very large	not anemic	Stunted	Not_underweighted	Not wasted	1000-2000	Yes	No	No	No	No	No
no education	able to read whole sentence	Sales and services	Currently employed	yes	Normal	Anemic	no education	middle	Unimproved	Improved	No	Solid fuel	No, smokes nothing	big problem	no	Single	respondent	ever breastfed, not currently breastfeeding	Institutional delivery	no	no	no	No	no	no	larger than average/ very large	not anemic	Stunted	Not_underweighted	Not wasted	1000-2000	Yes	No	No	No	No	No
primary	able to read whole sentence	Agriculture	Currently employed	yes	Underweight	Not anemic	primary	richer/rechest	Improved	Improved	Yes	Solid fuel	No, smokes nothing	big problem	no	Single	respondent	still breastfeeding	Institutional delivery	no	yes, last two weeks	no	Yes	no	no	average	mild	Not_stunted	Not_underweighted	Not wasted	1000-2000	No	Yes	No	No	No	No
secondary	able to read whole sentence	Agriculture	Currently employed	yes	Normal	Not anemic	primary	richer/rechest	Improved	Improved	Yes	Solid fuel	No, smokes nothing	Not big problem	no	Single	respondent	still breastfeeding	Institutional delivery	no	yes, last two weeks	yes	No	yes	yes	average	moderate	Not_stunted	Not_underweighted	Not wasted	1000-2000	No	Yes	No	No	No	No
secondary	able to read whole sentence	Agriculture	Currently employed	yes	Normal	Not anemic	primary	richer/rechest	Improved	Improved	Yes	Solid fuel	No, smokes nothing	Not big problem	no	Single	respondent	ever breastfed, not currently breastfeeding	Institutional delivery	no	no	no	No	no	yes	larger than average/ very large	mild	Not_stunted	Not_underweighted	Not wasted	1000-2000	No	Yes	No	No	No	No
no education	able to read whole sentence	Agriculture	Currently employed	yes	Normal	Not anemic	primary	richer/rechest	Unimproved	Improved	Yes	Solid fuel	No, smokes nothing	big problem	yes	Single	respondent	ever breastfed, not currently breastfeeding	Institutional delivery	no	yes, last two weeks	no	No	no	no	larger than average/ very large	not anemic	Stunted	Not_underweighted	Not wasted	1000-2000	Yes	No	No	No	No	No
no education	able to read whole sentence	Agriculture	Currently employed	yes	Underweight	Not anemic	secondary	richer/rechest	Improved	Improved	No	Solid fuel	No, smokes nothing	big problem	no	Single	respondent	still breastfeeding	Institutional delivery	no	no	yes	No	yes	no	average	mild	Not_stunted	Not_underweighted	Not wasted	1000-2000	No	Yes	No	No	No	No
no education	able to read whole sentence	Agriculture	Currently employed	yes	Underweight	Not anemic	secondary	richer/rechest	Improved	Improved	No	Solid fuel	No, smokes nothing	big problem	no	Single	respondent	ever breastfed, not currently breastfeeding	Institutional delivery	no	no	no	No	no	no	larger than average/ very large	moderate	Not_stunted	Not_underweighted	Not wasted	1000-2000	No	Yes	No	No	No	No
primary	able to read whole sentence	Agriculture	Currently employed	yes	Normal	Not anemic	no education	poorest/pooreer	Improved	Improved	No	Solid fuel	No, smokes nothing	big problem	no	Single	respondent	still breastfeeding	Institutional delivery	no	no	no	Yes	yes	no	smaller than average/very small	moderate	Not_stunted	underweighted	Not wasted	1000-2000	Yes	Yes	Yes	No	No	Yes
primary	able to read whole sentence	Agriculture	Currently employed	yes	Normal	Not anemic	no education	poorest/pooreer	Improved	Improved	No	Solid fuel	No, smokes nothing	big problem	no	Single	respondent	ever breastfed, not currently breastfeeding	Institutional delivery	no	no	no	No	no	no	average	not anemic	Stunted	Not_underweighted	Not wasted	1000-2000	Yes	No	No	No	No	No
primary	cannot read at all	Agriculture	Currently employed	yes	Normal	Anemic	no education	poorest/pooreer	Improved	Improved	No	Solid fuel	No, smokes nothing	big problem	no	Single	respondent	still breastfeeding	Institutional delivery	no	no	yes	Yes	no	yes	larger than average/ very large	mild	Stunted	underweighted	Not wasted	1000-2000	Yes	Yes	Yes	Yes	No	Yes
no education	able to read whole sentence	Agriculture	Currently employed	yes	Overweight/Obesity	Not anemic	no education	richer/rechest	Unimproved	Improved	No	Solid fuel	No, smokes nothing	Not big problem	no	Single	respondent	ever breastfed, not currently breastfeeding	Institutional delivery	no	no	no	No	no	no	larger than average/ very large	not anemic	Stunted	Not_underweighted	Not wasted	1000-2000	Yes	No	No	No	No	No
primary	able to read whole sentence	Not working	Not employed in past 12 months	no	Overweight/Obesity	Not anemic	secondary	poorest/pooreer	Improved	Improved	Yes	Solid fuel	No, smokes nothing	big problem	no	Single	respondent	still breastfeeding	Home delivery	no	no	yes	Yes	yes	no	average	not anemic	Not_stunted	Not_underweighted	Not wasted	2001-3500	No	No	No	No	No	No
primary	able to read whole sentence	Agriculture	Currently employed	yes	Normal	Not anemic	primary	middle	Improved	Improved	Yes	Solid fuel	No, smokes nothing	big problem	no	Single	respondent	ever breastfed, not currently breastfeeding	Home delivery	no	no	no	No	no	yes	larger than average/ very large	not anemic	Not_stunted	Not_underweighted	Not wasted	2001-3500	No	No	No	No	No	No
no education	cannot read at all	Agriculture	Currently employed	yes	Normal	Anemic	no education	middle	Unimproved	Improved	Yes	Solid fuel	No, smokes nothing	big problem	yes	Single	respondent	ever breastfed, not currently breastfeeding	Institutional delivery	no	no	yes	Yes	yes	yes	larger than average/ very large	mild	Stunted	Not_underweighted	Not wasted	2001-3500	Yes	Yes	Yes	Yes	No	No
no education	cannot read at all	Agriculture	Currently employed	yes	Normal	Anemic	primary	poorest/pooreer	Unimproved	Improved	Yes	Solid fuel	No, smokes nothing	big problem	no	Single	respondent	ever breastfed, not currently breastfeeding	Institutional delivery	no	no	no	No	no	yes	smaller than average/very small	mild	Not_stunted	Not_underweighted	Not wasted	2001-3500	No	Yes	No	No	No	No
no education	cannot read at all	Agriculture	Currently employed	yes	Normal	Anemic	secondary	richer/rechest	Improved	Improved	No	Solid fuel	No, smokes nothing	big problem	yes	Single	respondent	still breastfeeding	Home delivery	no	no	no	No	no	yes	average	not anemic	Not_stunted	Not_underweighted	Not wasted	2001-3500	No	No	No	No	No	No
no education	cannot read at all	Agriculture	Currently employed	yes	Normal	Anemic	secondary	richer/rechest	Improved	Improved	No	Solid fuel	No, smokes nothing	big problem	yes	Single	respondent	ever breastfed, not currently breastfeeding	Home delivery	no	no	no	No	no	yes	average	not anemic	Not_stunted	Not_underweighted	Not wasted	2001-3500	No	No	No	No	No	No
secondary	able to read whole sentence	Not working	Not employed in past 12 months	no	Normal	Not anemic	higher	richer/rechest	Improved	Unimproved	Yes	Solid fuel	No, smokes nothing	Not big problem	no	Single	respondent	ever breastfed, not currently breastfeeding	Institutional delivery	no	no	no	Yes	yes	yes	average	not anemic	Not_stunted	Not_underweighted	Not wasted	<1000	No	No	No	No	No	No
secondary	able to read whole sentence	Not working	Not employed in past 12 months	no	Overweight/Obesity	Anemic	primary	richer/rechest	Improved	Improved	Yes	Solid fuel	No, smokes nothing	Not big problem	no	Single	respondent	still breastfeeding	Institutional delivery	no	yes, last two weeks	no	No	yes	yes	average	moderate	Not_stunted	Not_underweighted	Not wasted	<1000	No	Yes	No	No	No	No
secondary	able to read whole sentence	Not working	Not employed in past 12 months	no	Overweight/Obesity	Anemic	primary	richer/rechest	Improved	Improved	Yes	Solid fuel	No, smokes nothing	Not big problem	no	Single	respondent	ever breastfed, not currently breastfeeding	Institutional delivery	no	no	no	No	no	no	average	not anemic	Not_stunted	Not_underweighted	Not wasted	<1000	No	No	No	No	No	No
primary	able to read whole sentence	Sales and services	Currently employed	yes	Normal	Not anemic	primary	richer/rechest	Improved	Improved	Yes	Solid fuel	No, smokes nothing	big problem	no	Single	respondent	still breastfeeding	Institutional delivery	yes	no	no	No	yes	yes	average	not anemic	Not_stunted	Not_underweighted	Not wasted	<1000	No	No	No	No	No	No
no education	able to read only parts sentence	Agriculture	Currently employed	yes	Normal	Not anemic	primary	poorest/pooreer	Improved	Improved	No	Solid fuel	No, smokes nothing	Not big problem	yes	Single	respondent	still breastfeeding	Institutional delivery	no	no	no	No	yes	no	average	moderate	Stunted	underweighted	Not wasted	2001-3500	Yes	Yes	Yes	Yes	No	Yes
primary	able to read whole sentence	Agriculture	Currently employed	yes	Normal	Not anemic	no education	poorest/pooreer	Improved	Unimproved	Yes	Solid fuel	No, smokes nothing	big problem	no	Single	respondent	still breastfeeding	Institutional delivery	no	no	no	No	no	yes	larger than average/ very large	mild	Not_stunted	Not_underweighted	Not wasted	2001-3500	No	Yes	No	No	No	No
no education	cannot read at all	Agriculture	Currently employed	yes	Underweight	Anemic	primary	poorest/pooreer	Improved	Unimproved	No	Solid fuel	No, smokes nothing	big problem	no	Single	respondent	ever breastfed, not currently breastfeeding	Institutional delivery	no	no	yes	No	yes	yes	smaller than average/very small	severe	Stunted	Not_underweighted	Not wasted	2001-3500	Yes	Yes	Yes	Yes	No	No
no education	cannot read at all	Agriculture	Currently employed	yes	Underweight	Anemic	primary	poorest/pooreer	Improved	Unimproved	No	Solid fuel	No, smokes nothing	big problem	no	Single	respondent	ever breastfed, not currently breastfeeding	Institutional delivery	no	no	no	No	yes	yes	average	moderate	Not_stunted	Not_underweighted	Not wasted	2001-3500	No	Yes	No	No	No	No
primary	able to read whole sentence	Agriculture	Currently employed	yes	Normal	Not anemic	no education	poorest/pooreer	Improved	Unimproved	Yes	Solid fuel	Yes, Use cigarettes/ tobacco	big problem	yes	Single	respondent	ever breastfed, not currently breastfeeding	Institutional delivery	no	no	no	No	yes	yes	larger than average/ very large	mild	Stunted	Not_underweighted	Not wasted	2001-3500	Yes	Yes	Yes	Yes	No	No
primary	able to read whole sentence	Agriculture	Currently employed	yes	Normal	Not anemic	primary	richer/rechest	Improved	Unimproved	Yes	Solid fuel	No, smokes nothing	big problem	yes	Single	respondent	still breastfeeding	Home delivery	no	no	no	No	yes	yes	larger than average/ very large	mild	Not_stunted	Not_underweighted	Not wasted	2001-3500	No	Yes	No	No	No	No
primary	able to read whole sentence	Agriculture	Currently employed	yes	Normal	Not anemic	primary	richer/rechest	Improved	Unimproved	Yes	Solid fuel	No, smokes nothing	big problem	yes	Single	respondent	still breastfeeding	Institutional delivery	no	no	no	No	no	yes	average	mild	Not_stunted	Not_underweighted	Not wasted	2001-3500	No	Yes	No	No	No	No
primary	able to read whole sentence	Agriculture	Currently employed	yes	Normal	Not anemic	primary	richer/rechest	Improved	Unimproved	Yes	Solid fuel	No, smokes nothing	big problem	yes	Single	respondent	ever breastfed, not currently breastfeeding	Institutional delivery	no	yes, last two weeks	no	Yes	no	yes	average	mild	Not_stunted	Not_underweighted	Not wasted	2001-3500	No	Yes	No	No	No	No
secondary	able to read whole sentence	Sales and services	Currently employed	yes	Normal	Not anemic	primary	middle	Improved	Unimproved	Yes	Solid fuel	No, smokes nothing	big problem	no	Single	respondent	still breastfeeding	Institutional delivery	no	no	yes	Yes	no	yes	smaller than average/very small	not anemic	Stunted	underweighted	Not wasted	2001-3500	Yes	No	No	No	No	No
secondary	able to read whole sentence	Sales and services	Currently employed	yes	Normal	Not anemic	primary	middle	Improved	Unimproved	Yes	Solid fuel	No, smokes nothing	big problem	no	Single	respondent	ever breastfed, not currently breastfeeding	Institutional delivery	no	no	yes	No	no	yes	smaller than average/very small	mild	Stunted	underweighted	Not wasted	2001-3500	Yes	Yes	Yes	Yes	No	Yes
no education	cannot read at all	Agriculture	Currently employed	yes	Normal	Not anemic	no education	poorest/pooreer	Improved	Unimproved	No	Solid fuel	No, smokes nothing	big problem	no	Single	respondent	ever breastfed, not currently breastfeeding	Institutional delivery	no	no	no	No	yes	yes	average	mild	Stunted	Not_underweighted	Not wasted	2001-3500	Yes	Yes	Yes	Yes	No	No
no education	cannot read at all	Agriculture	Currently employed	yes	Underweight	Not anemic	primary	richer/rechest	Improved	Improved	No	Solid fuel	No, smokes nothing	Not big problem	yes	Single	respondent	still breastfeeding	Institutional delivery	no	no	yes	No	yes	yes	average	not anemic	Not_stunted	Not_underweighted	Not wasted	2001-3500	No	No	No	No	No	No
no education	cannot read at all	Agriculture	Currently employed	yes	Underweight	Not anemic	primary	richer/rechest	Improved	Improved	No	Solid fuel	No, smokes nothing	Not big problem	yes	Single	respondent	ever breastfed, not currently breastfeeding	Institutional delivery	yes	no	yes	No	yes	yes	average	not anemic	Not_stunted	Not_underweighted	Not wasted	2001-3500	No	No	No	No	No	No
no education	cannot read at all	Agriculture	Currently employed	yes	Normal	Not anemic	no education	poorest/pooreer	Improved	Unimproved	No	Solid fuel	Yes, Use cigarettes/ tobacco	big problem	no	Single	respondent	ever breastfed, not currently breastfeeding	Home delivery	no	yes, last two weeks	yes	Yes	yes	yes	average	mild	Stunted	underweighted	Not wasted	2001-3500	Yes	Yes	Yes	Yes	No	Yes
primary	able to read only parts sentence	Agriculture	Currently employed	yes	Normal	Not anemic	primary	richer/rechest	Improved	Improved	Yes	Solid fuel	No, smokes nothing	big problem	no	Single	respondent	still breastfeeding	Institutional delivery	no	no	no	Yes	no	no	larger than average/ very large	mild	Stunted	Not_underweighted	Not wasted	2001-3500	Yes	Yes	Yes	Yes	No	No
primary	able to read only parts sentence	Agriculture	Currently employed	yes	Normal	Not anemic	primary	richer/rechest	Improved	Improved	Yes	Solid fuel	No, smokes nothing	big problem	no	Single	respondent	ever breastfed, not currently breastfeeding	Institutional delivery	no	no	no	Yes	yes	yes	larger than average/ very large	moderate	Not_stunted	Not_underweighted	Not wasted	2001-3500	No	Yes	No	No	No	No
no education	cannot read at all	Agriculture	Currently employed	yes	Underweight	Not anemic	no education	poorest/pooreer	Improved	Improved	No	Solid fuel	No, smokes nothing	Not big problem	no	Single	respondent	ever breastfed, not currently breastfeeding	Institutional delivery	no	no	no	No	yes	yes	larger than average/ very large	mild	Stunted	Not_underweighted	Not wasted	1000-2000	Yes	Yes	Yes	Yes	No	No
no education	cannot read at all	Agriculture	Currently employed	yes	Overweight/Obesity	Not anemic	no education	poorest/pooreer	Improved	Improved	No	Solid fuel	No, smokes nothing	big problem	no	Single	respondent	ever breastfed, not currently breastfeeding	Home delivery	no	yes, last two weeks	yes	Yes	yes	yes	average	severe	Stunted	Not_underweighted	Not wasted	1000-2000	Yes	Yes	Yes	Yes	No	No
no education	cannot read at all	Agriculture	Currently employed	yes	Overweight/Obesity	Not anemic	no education	poorest/pooreer	Improved	Improved	No	Solid fuel	No, smokes nothing	big problem	no	Single	respondent	ever breastfed, not currently breastfeeding	Home delivery	no	yes, last two weeks	yes	Yes	no	yes	larger than average/ very large	moderate	Stunted	Not_underweighted	Not wasted	1000-2000	Yes	Yes	Yes	Yes	No	No
primary	able to read whole sentence	Agriculture	Currently employed	yes	Normal	Not anemic	no education	poorest/pooreer	Improved	Unimproved	No	Solid fuel	No, smokes nothing	big problem	yes	Single	respondent	still breastfeeding	Home delivery	no	yes, last two weeks	yes	Yes	yes	yes	average	not anemic	Not_stunted	Not_underweighted	Not wasted	1000-2000	No	No	No	No	No	No
primary	able to read whole sentence	Agriculture	Currently employed	yes	Normal	Not anemic	no education	poorest/pooreer	Improved	Unimproved	No	Solid fuel	No, smokes nothing	big problem	yes	Single	respondent	ever breastfed, not currently breastfeeding	Home delivery	no	no	no	Yes	yes	yes	larger than average/ very large	not anemic	Not_stunted	Not_underweighted	Not wasted	1000-2000	No	No	No	No	No	No
no education	cannot read at all	Agriculture	Currently employed	yes	Underweight	Not anemic	primary	middle	Improved	Improved	No	Solid fuel	No, smokes nothing	big problem	no	Single	respondent	still breastfeeding	Institutional delivery	no	no	no	Yes	yes	yes	average	moderate	Stunted	Not_underweighted	Not wasted	1000-2000	Yes	Yes	Yes	Yes	No	No
no education	cannot read at all	Agriculture	Currently employed	yes	Underweight	Not anemic	primary	middle	Improved	Improved	No	Solid fuel	No, smokes nothing	big problem	no	Single	respondent	ever breastfed, not currently breastfeeding	Institutional delivery	no	no	no	No	yes	yes	average	moderate	Stunted	underweighted	Not wasted	1000-2000	Yes	Yes	Yes	Yes	No	Yes
primary	cannot read at all	Agriculture	Currently employed	yes	Normal	Anemic	primary	poorest/pooreer	Improved	Improved	No	Solid fuel	No, smokes nothing	big problem	no	Single	respondent	still breastfeeding	Institutional delivery	no	no	yes	Yes	yes	yes	larger than average/ very large	mild	Stunted	Not_underweighted	Not wasted	1000-2000	Yes	Yes	Yes	Yes	No	No
no education	cannot read at all	Agriculture	Currently employed	yes	Normal	Not anemic	primary	middle	Improved	Improved	No	Solid fuel	No, smokes nothing	big problem	no	Single	respondent	still breastfeeding	Institutional delivery	no	no	yes	Yes	yes	yes	average	not anemic	Not_stunted	Not_underweighted	Not wasted	1000-2000	No	No	No	No	No	No
no education	cannot read at all	Agriculture	Currently employed	yes	Normal	Anemic	no education	poorest/pooreer	Improved	Unimproved	Yes	Solid fuel	No, smokes nothing	big problem	no	Single	respondent	still breastfeeding	Institutional delivery	no	yes, last two weeks	yes	No	no	yes	average	moderate	Stunted	underweighted	Not wasted	1000-2000	Yes	Yes	Yes	Yes	No	Yes
primary	able to read whole sentence	Agriculture	Currently employed	yes	Normal	Not anemic	secondary	richer/rechest	Unimproved	Improved	Yes	Solid fuel	No, smokes nothing	big problem	yes	Single	respondent	ever breastfed, not currently breastfeeding	Institutional delivery	no	yes, last two weeks	no	No	yes	yes	larger than average/ very large	not anemic	Stunted	Not_underweighted	Not wasted	1000-2000	Yes	No	No	No	No	No
primary	able to read whole sentence	Agriculture	Currently employed	yes	Normal	Not anemic	secondary	richer/rechest	Unimproved	Improved	Yes	Solid fuel	No, smokes nothing	big problem	yes	Single	respondent	ever breastfed, not currently breastfeeding	Institutional delivery	no	no	no	No	yes	yes	larger than average/ very large	not anemic	Stunted	Not_underweighted	Not wasted	1000-2000	Yes	No	No	No	No	No
primary	able to read only parts sentence	Agriculture	Currently employed	yes	Normal	Anemic	primary	poorest/pooreer	Unimproved	Unimproved	No	Solid fuel	No, smokes nothing	big problem	no	Single	respondent	ever breastfed, not currently breastfeeding	Home delivery	no	no	yes	No	yes	yes	average	mild	Not_stunted	Not_underweighted	Not wasted	1000-2000	No	Yes	No	No	No	No
no education	cannot read at all	Agriculture	Employed in past 12 months, not currently	no	Normal	Not anemic	no education	poorest/pooreer	Improved	Unimproved	Yes	Solid fuel	Yes, Use cigarettes/ tobacco	big problem	no	Single	respondent	still breastfeeding	Institutional delivery	no	no	no	No	yes	no	average	not anemic	Stunted	Not_underweighted	Not wasted	1000-2000	Yes	No	No	No	No	No
no education	able to read whole sentence	Agriculture	Currently employed	yes	Normal	Anemic	primary	poorest/pooreer	Improved	Unimproved	Yes	Solid fuel	No, smokes nothing	Not big problem	yes	Single	respondent	still breastfeeding	Institutional delivery	no	yes, last two weeks	yes	Yes	yes	yes	average	moderate	Not_stunted	Not_underweighted	Not wasted	1000-2000	No	Yes	No	No	No	No
no education	able to read whole sentence	Agriculture	Currently employed	yes	Normal	Anemic	primary	poorest/pooreer	Improved	Unimproved	Yes	Solid fuel	No, smokes nothing	Not big problem	yes	Single	respondent	ever breastfed, not currently breastfeeding	Institutional delivery	no	no	yes	No	no	no	average	mild	Not_stunted	Not_underweighted	Not wasted	1000-2000	No	Yes	No	No	No	No
no education	cannot read at all	Agriculture	Employed in past 12 months, not currently	no	Overweight/Obesity	Not anemic	primary	poorest/pooreer	Unimproved	Unimproved	No	Solid fuel	No, smokes nothing	big problem	yes	Single	respondent	ever breastfed, not currently breastfeeding	Institutional delivery	no	yes, last two weeks	yes	Yes	yes	no	larger than average/ very large	moderate	Not_stunted	Not_underweighted	Not wasted	1000-2000	No	Yes	No	No	No	No
secondary	able to read whole sentence	Agriculture	Employed in past 12 months, not currently	no	Overweight/Obesity	Anemic	no education	poorest/pooreer	Improved	Unimproved	No	Solid fuel	No, smokes nothing	big problem	no	Single	respondent	still breastfeeding	Institutional delivery	no	no	yes	Yes	yes	no	average	moderate	Stunted	underweighted	Not wasted	1000-2000	Yes	Yes	Yes	Yes	No	Yes
secondary	able to read whole sentence	Agriculture	Employed in past 12 months, not currently	no	Overweight/Obesity	Anemic	no education	poorest/pooreer	Improved	Unimproved	No	Solid fuel	No, smokes nothing	big problem	no	Single	respondent	ever breastfed, not currently breastfeeding	Institutional delivery	no	yes, last two weeks	yes	No	no	no	average	moderate	Stunted	underweighted	Not wasted	1000-2000	Yes	Yes	Yes	Yes	No	Yes
primary	able to read whole sentence	Skilled/ Unskilled manual	Currently employed	yes	Normal	Anemic	primary	richer/rechest	Unimproved	Unimproved	Yes	Solid fuel	No, smokes nothing	big problem	yes	Single	respondent	still breastfeeding	Institutional delivery	no	no	yes	Yes	yes	yes	average	not anemic	Stunted	Not_underweighted	Not wasted	1000-2000	Yes	No	No	No	No	No
no education	cannot read at all	Agriculture	Currently employed	yes	Normal	Anemic	no education	poorest/pooreer	Unimproved	Unimproved	No	Solid fuel	No, smokes nothing	big problem	no	Single	respondent	still breastfeeding	Institutional delivery	no	no	yes	Yes	yes	no	smaller than average/very small	mild	Stunted	Not_underweighted	Not wasted	1000-2000	Yes	Yes	Yes	Yes	No	No
secondary	able to read whole sentence	Sales and services	Currently employed	yes	Normal	Not anemic	higher	richer/rechest	Improved	Improved	Yes	Solid fuel	No, smokes nothing	big problem	yes	Single	respondent	ever breastfed, not currently breastfeeding	Institutional delivery	yes	no	no	No	yes	yes	average	not anemic	Not_stunted	Not_underweighted	Not wasted	<1000	No	No	No	No	No	No
primary	able to read whole sentence	Agriculture	Currently employed	yes	Underweight	Not anemic	primary	richer/rechest	Improved	Unimproved	Yes	Solid fuel	No, smokes nothing	Not big problem	yes	Single	respondent	ever breastfed, not currently breastfeeding	Institutional delivery	no	no	no	No	yes	yes	average	not anemic	Stunted	Not_underweighted	Not wasted	<1000	Yes	No	No	No	No	No
higher	able to read whole sentence	Professional/technical/managerial	Currently employed	yes	Underweight	Not anemic	secondary	richer/rechest	Improved	Improved	Yes	Solid fuel	No, smokes nothing	big problem	yes	Single	respondent	still breastfeeding	Institutional delivery	no	no	yes	No	yes	yes	average	mild	Not_stunted	Not_underweighted	Not wasted	<1000	No	Yes	No	No	No	No
primary	cannot read at all	Agriculture	Currently employed	yes	Normal	Anemic	primary	richer/rechest	Improved	Improved	No	Solid fuel	No, smokes nothing	big problem	no	Single	respondent	still breastfeeding	Institutional delivery	no	yes, last two weeks	no	No	yes	yes	larger than average/ very large	mild	Stunted	Not_underweighted	Not wasted	<1000	Yes	Yes	Yes	Yes	No	No
primary	cannot read at all	Agriculture	Currently employed	yes	Normal	Anemic	primary	richer/rechest	Improved	Improved	No	Solid fuel	No, smokes nothing	big problem	no	Single	respondent	ever breastfed, not currently breastfeeding	Institutional delivery	no	no	no	Yes	yes	yes	larger than average/ very large	mild	Stunted	underweighted	Not wasted	<1000	Yes	Yes	Yes	Yes	No	Yes
no education	cannot read at all	Agriculture	Currently employed	yes	Normal	Not anemic	primary	middle	Improved	Improved	Yes	Solid fuel	No, smokes nothing	big problem	no	Single	respondent	still breastfeeding	Institutional delivery	no	yes, last two weeks	no	No	yes	yes	larger than average/ very large	moderate	Not_stunted	Not_underweighted	Not wasted	<1000	No	Yes	No	No	No	No
no education	cannot read at all	Agriculture	Currently employed	yes	Normal	Not anemic	primary	middle	Improved	Improved	Yes	Solid fuel	No, smokes nothing	big problem	no	Single	respondent	ever breastfed, not currently breastfeeding	Institutional delivery	no	yes, last two weeks	no	No	no	no	larger than average/ very large	not anemic	Stunted	Not_underweighted	Not wasted	<1000	Yes	No	No	No	No	No
no education	cannot read at all	Not working	Not employed in past 12 months	no	Normal	Not anemic	primary	poorest/pooreer	Improved	Improved	No	Solid fuel	No, smokes nothing	big problem	no	Single	respondent	ever breastfed, not currently breastfeeding	Institutional delivery	no	no	yes	No	yes	yes	average	moderate	Stunted	Not_underweighted	Not wasted	<1000	Yes	Yes	Yes	Yes	No	No
no education	cannot read at all	Not working	Not employed in past 12 months	no	Normal	Not anemic	primary	poorest/pooreer	Improved	Improved	No	Solid fuel	No, smokes nothing	big problem	no	Single	respondent	ever breastfed, not currently breastfeeding	Institutional delivery	no	no	no	No	yes	yes	average	not anemic	Not_stunted	Not_underweighted	Not wasted	<1000	No	No	No	No	No	No
primary	able to read whole sentence	Sales and services	Currently employed	yes	Normal	Anemic	primary	richer/rechest	Improved	Improved	Yes	Solid fuel	No, smokes nothing	big problem	no	Single	respondent	still breastfeeding	Institutional delivery	no	yes, last two weeks	no	No	no	yes	smaller than average/very small	moderate	Not_stunted	Not_underweighted	Not wasted	<1000	No	Yes	No	No	No	No
primary	able to read whole sentence	Sales and services	Currently employed	yes	Normal	Anemic	primary	richer/rechest	Improved	Improved	Yes	Solid fuel	No, smokes nothing	big problem	no	Single	respondent	ever breastfed, not currently breastfeeding	Institutional delivery	no	no	no	No	yes	yes	smaller than average/very small	not anemic	Not_stunted	Not_underweighted	Not wasted	<1000	No	No	No	No	No	No
primary	able to read whole sentence	Agriculture	Currently employed	yes	Underweight	Not anemic	no education	richer/rechest	Improved	Improved	Yes	Solid fuel	No, smokes nothing	big problem	no	Single	respondent	still breastfeeding	Institutional delivery	no	no	yes	No	yes	yes	average	moderate	Not_stunted	Not_underweighted	Not wasted	<1000	No	Yes	No	No	No	No
primary	able to read whole sentence	Agriculture	Currently employed	yes	Underweight	Not anemic	no education	richer/rechest	Improved	Improved	Yes	Solid fuel	No, smokes nothing	big problem	no	Single	respondent	ever breastfed, not currently breastfeeding	Institutional delivery	no	no	yes	No	yes	yes	larger than average/ very large	not anemic	Not_stunted	Not_underweighted	Not wasted	<1000	No	No	No	No	No	No
no education	cannot read at all	Agriculture	Currently employed	yes	Underweight	Anemic	primary	middle	Improved	Improved	No	Solid fuel	No, smokes nothing	big problem	no	Single	respondent	ever breastfed, not currently breastfeeding	Institutional delivery	no	no	no	No	yes	yes	average	severe	Stunted	Not_underweighted	Not wasted	1000-2000	Yes	Yes	Yes	Yes	No	No
no education	able to read whole sentence	Agriculture	Currently employed	yes	Normal	Not anemic	primary	middle	Improved	Improved	Yes	Solid fuel	No, smokes nothing	big problem	no	Multiple	respondent	ever breastfed, not currently breastfeeding	Institutional delivery	no	no	no	Yes	yes	yes	smaller than average/very small	not anemic	Stunted	underweighted	Not wasted	1000-2000	Yes	No	No	No	No	No
no education	able to read whole sentence	Agriculture	Currently employed	yes	Normal	Anemic	primary	richer/rechest	Improved	Improved	Yes	Solid fuel	No, smokes nothing	big problem	no	Single	respondent	still breastfeeding	Institutional delivery	no	no	yes	No	yes	yes	smaller than average/very small	moderate	Stunted	Not_underweighted	Not wasted	1000-2000	Yes	Yes	Yes	Yes	No	No
primary	able to read whole sentence	Agriculture	Currently employed	yes	Normal	Anemic	no education	poorest/pooreer	Improved	Improved	No	Solid fuel	No, smokes nothing	Not big problem	no	Single	respondent	still breastfeeding	Institutional delivery	yes	yes, last two weeks	no	Yes	yes	no	smaller than average/very small	severe	Not_stunted	Not_underweighted	Not wasted	1000-2000	No	Yes	No	No	No	No
no education	able to read whole sentence	Agriculture	Currently employed	yes	Normal	Anemic	no education	middle	Improved	Improved	Yes	Solid fuel	No, smokes nothing	Not big problem	no	Single	respondent	still breastfeeding	Institutional delivery	no	no	yes	Yes	yes	yes	smaller than average/very small	not anemic	Stunted	underweighted	Not wasted	1000-2000	Yes	No	No	No	No	No
no education	able to read whole sentence	Agriculture	Currently employed	yes	Normal	Anemic	no education	middle	Improved	Improved	Yes	Solid fuel	No, smokes nothing	Not big problem	no	Single	respondent	ever breastfed, not currently breastfeeding	Institutional delivery	no	no	no	Yes	no	yes	average	not anemic	Stunted	Not_underweighted	Not wasted	1000-2000	Yes	No	No	No	No	No
no education	able to read whole sentence	Agriculture	Currently employed	yes	Normal	Anemic	primary	poorest/pooreer	Improved	Improved	No	Solid fuel	No, smokes nothing	big problem	no	Single	respondent	ever breastfed, not currently breastfeeding	Institutional delivery	no	no	no	No	yes	yes	average	moderate	Stunted	Not_underweighted	Not wasted	1000-2000	Yes	Yes	Yes	Yes	No	No
no education	able to read whole sentence	Agriculture	Currently employed	yes	Normal	Anemic	primary	poorest/pooreer	Improved	Improved	No	Solid fuel	No, smokes nothing	big problem	no	Single	lives elsewhere	ever breastfed, not currently breastfeeding	Institutional delivery	no	no	no	Yes	no	yes	average	moderate	Not_stunted	Not_underweighted	Not wasted	1000-2000	No	Yes	No	No	No	No
primary	able to read whole sentence	Agriculture	Currently employed	yes	Normal	Not anemic	primary	middle	Improved	Improved	No	Solid fuel	No, smokes nothing	big problem	no	Single	respondent	ever breastfed, not currently breastfeeding	Institutional delivery	yes	no	no	No	yes	yes	smaller than average/very small	moderate	Stunted	Not_underweighted	Not wasted	1000-2000	Yes	Yes	Yes	Yes	No	No
primary	able to read whole sentence	Agriculture	Currently employed	yes	Normal	Not anemic	no education	poorest/pooreer	Improved	Unimproved	No	Solid fuel	No, smokes nothing	big problem	no	Single	respondent	still breastfeeding	Institutional delivery	no	no	yes	Yes	yes	yes	smaller than average/very small	moderate	Not_stunted	Not_underweighted	Not wasted	1000-2000	No	Yes	No	No	No	No
secondary	able to read whole sentence	clerical	Currently employed	yes	Normal	Not anemic	secondary	richer/rechest	Improved	Improved	Yes	Solid fuel	No, smokes nothing	Not big problem	yes	Single	respondent	ever breastfed, not currently breastfeeding	Institutional delivery	no	no	no	No	no	yes	larger than average/ very large	not anemic	Not_stunted	Not_underweighted	Not wasted	<1000	No	No	No	No	No	No
secondary	able to read whole sentence	clerical	Currently employed	yes	Normal	Not anemic	secondary	richer/rechest	Improved	Improved	Yes	Solid fuel	No, smokes nothing	Not big problem	yes	Single	respondent	ever breastfed, not currently breastfeeding	Institutional delivery	no	no	no	No	no	yes	larger than average/ very large	not anemic	Not_stunted	Not_underweighted	Not wasted	<1000	No	No	No	No	No	No
secondary	able to read whole sentence	Skilled/ Unskilled manual	Currently employed	yes	Normal	Not anemic	secondary	richer/rechest	Improved	Improved	Yes	Solid fuel	No, smokes nothing	big problem	no	Single	respondent	ever breastfed, not currently breastfeeding	Home delivery	no	no	no	Yes	yes	yes	average	not anemic	Not_stunted	Not_underweighted	Not wasted	<1000	No	No	No	No	No	No
primary	able to read whole sentence	Household and domestic	Currently employed	yes	Normal	Not anemic	no education	richer/rechest	Improved	Unimproved	No	Solid fuel	No, smokes nothing	big problem	no	Single	respondent	ever breastfed, not currently breastfeeding	Institutional delivery	no	no	no	No	no	no	larger than average/ very large	mild	Not_stunted	Not_underweighted	Not wasted	<1000	No	Yes	No	No	No	No
higher	able to read whole sentence	Not working	Not employed in past 12 months	no	Overweight/Obesity	Anemic	no education	richer/rechest	Improved	Improved	Yes	Solid fuel	No, smokes nothing	Not big problem	no	Single	respondent	ever breastfed, not currently breastfeeding	Institutional delivery	no	no	no	No	yes	yes	average	not anemic	Not_stunted	Not_underweighted	Not wasted	<1000	No	No	No	No	No	No
primary	cannot read at all	Sales and services	Currently employed	yes	Overweight/Obesity	Not anemic	no education	richer/rechest	Improved	Improved	Yes	Solid fuel	No, smokes nothing	big problem	no	Single	respondent	ever breastfed, not currently breastfeeding	Institutional delivery	no	no	no	Yes	yes	no	larger than average/ very large	mild	Stunted	Not_underweighted	Not wasted	<1000	Yes	Yes	Yes	Yes	No	No
secondary	able to read whole sentence	Not working	Not employed in past 12 months	no	Overweight/Obesity	Not anemic	secondary	richer/rechest	Improved	Improved	No	Solid fuel	No, smokes nothing	big problem	no	Single	respondent	ever breastfed, not currently breastfeeding	Home delivery	no	no	no	Yes	yes	yes	larger than average/ very large	moderate	Not_stunted	Not_underweighted	Not wasted	<1000	No	Yes	No	No	No	No
secondary	able to read whole sentence	Not working	Not employed in past 12 months	no	Overweight/Obesity	Not anemic	secondary	richer/rechest	Improved	Improved	No	Solid fuel	No, smokes nothing	big problem	no	Single	respondent	never breastfed	Institutional delivery	no	no	no	Yes	yes	yes	larger than average/ very large	mild	Not_stunted	Not_underweighted	Not wasted	<1000	No	Yes	No	No	No	No
secondary	able to read whole sentence	clerical	Employed in past 12 months, not currently	no	Overweight/Obesity	Not anemic	secondary	richer/rechest	Improved	Improved	Yes	Solid fuel	No, smokes nothing	Not big problem	no	Single	respondent	still breastfeeding	Institutional delivery	no	no	no	Yes	yes	yes	smaller than average/very small	moderate	Not_stunted	Not_underweighted	Not wasted	<1000	No	Yes	No	No	No	No
higher	able to read whole sentence	Not working	Not employed in past 12 months	no	Normal	Not anemic	higher	richer/rechest	Improved	Improved	Yes	Solid fuel	No, smokes nothing	big problem	no	Single	respondent	ever breastfed, not currently breastfeeding	Institutional delivery	yes	no	no	Yes	yes	yes	larger than average/ very large	not anemic	Not_stunted	Not_underweighted	Not wasted	<1000	No	No	No	No	No	No
no education	cannot read at all	Agriculture	Currently employed	yes	Underweight	Not anemic	primary	poorest/pooreer	Improved	Unimproved	No	Solid fuel	No, smokes nothing	big problem	no	Single	respondent	ever breastfed, not currently breastfeeding	Institutional delivery	no	no	no	No	yes	yes	average	not anemic	Stunted	Not_underweighted	Not wasted	1000-2000	Yes	No	No	No	No	No
no education	cannot read at all	Agriculture	Currently employed	yes	Underweight	Not anemic	primary	poorest/pooreer	Improved	Unimproved	No	Solid fuel	No, smokes nothing	big problem	no	Single	respondent	still breastfeeding	Institutional delivery	no	no	yes	Yes	yes	yes	average	not anemic	Not_stunted	Not_underweighted	Not wasted	1000-2000	No	No	No	No	No	No
primary	able to read whole sentence	Agriculture	Currently employed	yes	Underweight	Not anemic	no education	poorest/pooreer	Improved	Unimproved	No	Solid fuel	No, smokes nothing	big problem	no	Single	respondent	ever breastfed, not currently breastfeeding	Institutional delivery	no	no	yes	Yes	yes	yes	larger than average/ very large	moderate	Stunted	underweighted	Not wasted	1000-2000	Yes	Yes	Yes	Yes	No	Yes
no education	cannot read at all	Agriculture	Currently employed	yes	Underweight	Not anemic	no education	poorest/pooreer	Improved	Unimproved	No	Solid fuel	No, smokes nothing	Not big problem	no	Single	respondent	still breastfeeding	Institutional delivery	no	no	no	No	yes	yes	average	mild	Stunted	underweighted	Not wasted	1000-2000	Yes	Yes	Yes	Yes	No	Yes
no education	able to read whole sentence	Agriculture	Currently employed	yes	Normal	Not anemic	no education	poorest/pooreer	Improved	Unimproved	Yes	Solid fuel	No, smokes nothing	big problem	yes	Single	respondent	ever breastfed, not currently breastfeeding	Institutional delivery	no	no	no	Yes	yes	yes	average	mild	Not_stunted	Not_underweighted	Not wasted	1000-2000	No	Yes	No	No	No	No
primary	cannot read at all	Agriculture	Currently employed	yes	Overweight/Obesity	Not anemic	no education	poorest/pooreer	Improved	Unimproved	No	Solid fuel	No, smokes nothing	big problem	no	Single	respondent	never breastfed	Home delivery	no	no	yes	No	no	no	larger than average/ very large	moderate	Stunted	underweighted	Not wasted	1000-2000	Yes	Yes	Yes	Yes	No	Yes
no education	able to read whole sentence	Agriculture	Currently employed	yes	Normal	Not anemic	no education	poorest/pooreer	Improved	Unimproved	No	Solid fuel	Yes, Use cigarettes/ tobacco	Not big problem	no	Single	respondent	still breastfeeding	Institutional delivery	no	no	yes	Yes	yes	no	larger than average/ very large	not anemic	Stunted	underweighted	Not wasted	1000-2000	Yes	No	No	No	No	No
no education	able to read whole sentence	Agriculture	Currently employed	yes	Normal	Not anemic	no education	poorest/pooreer	Improved	Unimproved	No	Solid fuel	Yes, Use cigarettes/ tobacco	Not big problem	no	Single	respondent	ever breastfed, not currently breastfeeding	Institutional delivery	no	no	yes	No	yes	no	smaller than average/very small	moderate	Stunted	underweighted	Not wasted	1000-2000	Yes	Yes	Yes	Yes	No	Yes
primary	able to read whole sentence	Agriculture	Currently employed	yes	Normal	Anemic	primary	middle	Improved	Improved	Yes	Solid fuel	No, smokes nothing	big problem	yes	Single	respondent	still breastfeeding	Institutional delivery	no	yes, last two weeks	yes	Yes	no	yes	smaller than average/very small	moderate	Stunted	Not_underweighted	Not wasted	1000-2000	Yes	Yes	Yes	Yes	No	No
no education	cannot read at all	Agriculture	Currently employed	yes	Normal	Not anemic	primary	middle	Improved	Improved	No	Solid fuel	No, smokes nothing	Not big problem	no	Single	respondent	ever breastfed, not currently breastfeeding	Institutional delivery	no	no	no	No	no	no	larger than average/ very large	not anemic	Stunted	underweighted	Not wasted	1000-2000	Yes	No	No	No	No	No
primary	able to read whole sentence	Agriculture	Employed in past 12 months, not currently	no	Normal	Anemic	primary	richer/rechest	Improved	Unimproved	Yes	Solid fuel	No, smokes nothing	big problem	no	Single	respondent	still breastfeeding	Institutional delivery	no	yes, last two weeks	yes	No	yes	no	larger than average/ very large	moderate	Not_stunted	Not_underweighted	Not wasted	1000-2000	No	Yes	No	No	No	No
no education	cannot read at all	Agriculture	Currently employed	yes	Underweight	Not anemic	no education	poorest/pooreer	Improved	Unimproved	No	Solid fuel	No, smokes nothing	big problem	no	Single	respondent	ever breastfed, not currently breastfeeding	Institutional delivery	no	no	no	No	no	no	average	not anemic	Stunted	underweighted	Not wasted	1000-2000	Yes	No	No	No	No	No
no education	able to read whole sentence	Agriculture	Currently employed	yes	Normal	Anemic	no education	richer/rechest	Improved	Unimproved	Yes	Solid fuel	Yes, Use cigarettes/ tobacco	Not big problem	no	Single	respondent	still breastfeeding	Institutional delivery	no	no	no	Yes	yes	no	smaller than average/very small	moderate	Stunted	underweighted	Not wasted	1000-2000	Yes	Yes	Yes	Yes	No	Yes
no education	cannot read at all	Agriculture	Currently employed	yes	Normal	Not anemic	primary	middle	Improved	Improved	No	Solid fuel	No, smokes nothing	Not big problem	yes	Single	respondent	ever breastfed, not currently breastfeeding	Institutional delivery	no	yes, last two weeks	yes	Yes	yes	yes	smaller than average/very small	mild	Stunted	Not_underweighted	Not wasted	1000-2000	Yes	Yes	Yes	Yes	No	No
no education	cannot read at all	Not working	Not employed in past 12 months	no	Normal	Anemic	primary	richer/rechest	Unimproved	Unimproved	Yes	Solid fuel	No, smokes nothing	Not big problem	yes	Single	respondent	still breastfeeding	Institutional delivery	no	no	no	No	no	no	larger than average/ very large	mild	Not_stunted	Not_underweighted	Not wasted	1000-2000	No	Yes	No	No	No	No
no education	cannot read at all	Not working	Not employed in past 12 months	no	Normal	Anemic	primary	richer/rechest	Unimproved	Unimproved	Yes	Solid fuel	No, smokes nothing	Not big problem	yes	Single	respondent	ever breastfed, not currently breastfeeding	Institutional delivery	no	no	yes	No	yes	yes	average	moderate	Not_stunted	Not_underweighted	Not wasted	1000-2000	No	Yes	No	No	No	No
primary	able to read whole sentence	Agriculture	Currently employed	yes	Normal	Anemic	primary	poorest/pooreer	Improved	Unimproved	Yes	Solid fuel	No, smokes nothing	big problem	no	Single	respondent	ever breastfed, not currently breastfeeding	Institutional delivery	no	no	no	No	no	yes	average	moderate	Stunted	underweighted	Not wasted	1000-2000	Yes	Yes	Yes	Yes	No	Yes
primary	able to read whole sentence	Not working	Not employed in past 12 months	no	Underweight	Not anemic	primary	poorest/pooreer	Unimproved	Unimproved	No	Solid fuel	No, smokes nothing	Not big problem	no	Single	respondent	still breastfeeding	Institutional delivery	no	yes, last two weeks	yes	Yes	yes	yes	smaller than average/very small	mild	Stunted	underweighted	Not wasted	1000-2000	Yes	Yes	Yes	Yes	No	Yes
primary	able to read whole sentence	Not working	Not employed in past 12 months	no	Underweight	Not anemic	primary	poorest/pooreer	Unimproved	Unimproved	No	Solid fuel	No, smokes nothing	Not big problem	no	Single	respondent	ever breastfed, not currently breastfeeding	Institutional delivery	no	no	yes	Yes	yes	yes	smaller than average/very small	not anemic	Stunted	underweighted	Not wasted	1000-2000	Yes	No	No	No	No	No
primary	able to read whole sentence	Agriculture	Currently employed	yes	Underweight	Not anemic	no education	poorest/pooreer	Improved	Unimproved	No	Solid fuel	No, smokes nothing	big problem	no	Single	respondent	ever breastfed, not currently breastfeeding	Institutional delivery	yes	yes, last two weeks	no	No	yes	yes	larger than average/ very large	not anemic	Stunted	underweighted	Not wasted	1000-2000	Yes	No	No	No	No	No
no education	able to read whole sentence	Sales and services	Currently employed	yes	Normal	Not anemic	primary	middle	Improved	Unimproved	Yes	Solid fuel	No, smokes nothing	big problem	yes	Single	respondent	ever breastfed, not currently breastfeeding	Institutional delivery	no	no	yes	No	no	yes	smaller than average/very small	moderate	Stunted	Not_underweighted	Not wasted	1000-2000	Yes	Yes	Yes	Yes	No	No
no education	cannot read at all	Not working	Not employed in past 12 months	no	Normal	Not anemic	primary	richer/rechest	Improved	Improved	Yes	Solid fuel	No, smokes nothing	big problem	yes	Single	respondent	ever breastfed, not currently breastfeeding	Institutional delivery	no	no	no	Yes	no	no	average	moderate	Stunted	Not_underweighted	Not wasted	1000-2000	Yes	Yes	Yes	Yes	No	No
primary	able to read whole sentence	Agriculture	Currently employed	yes	Underweight	Anemic	no education	poorest/pooreer	Unimproved	Unimproved	No	Solid fuel	No, smokes nothing	big problem	no	Single	respondent	still breastfeeding	Institutional delivery	no	yes, last two weeks	no	No	no	yes	larger than average/ very large	mild	Stunted	underweighted	Not wasted	1000-2000	Yes	Yes	Yes	Yes	No	Yes
primary	able to read whole sentence	Agriculture	Currently employed	yes	Underweight	Anemic	no education	poorest/pooreer	Unimproved	Unimproved	No	Solid fuel	No, smokes nothing	big problem	no	Single	respondent	ever breastfed, not currently breastfeeding	Institutional delivery	no	yes, last two weeks	no	No	no	yes	larger than average/ very large	moderate	Stunted	underweighted	Wasted	1000-2000	Yes	Yes	Yes	Yes	Yes	Yes
primary	able to read only parts sentence	Not working	Not employed in past 12 months	no	Underweight	Not anemic	no education	poorest/pooreer	Improved	Unimproved	No	Solid fuel	Yes, Use cigarettes/ tobacco	Not big problem	yes	Single	respondent	still breastfeeding	Institutional delivery	no	yes, last two weeks	no	No	yes	no	average	mild	Stunted	underweighted	Wasted	1000-2000	Yes	Yes	Yes	Yes	Yes	Yes
secondary	able to read whole sentence	Professional/technical/managerial	Currently employed	yes	Overweight/Obesity	Not anemic	secondary	richer/rechest	Improved	Improved	Yes	Solid fuel	No, smokes nothing	Not big problem	yes	Single	respondent	still breastfeeding	Institutional delivery	no	no	no	Yes	yes	yes	average	not anemic	Not_stunted	Not_underweighted	Not wasted	1000-2000	No	No	No	No	No	No
secondary	able to read whole sentence	Professional/technical/managerial	Currently employed	yes	Overweight/Obesity	Not anemic	secondary	richer/rechest	Improved	Improved	Yes	Solid fuel	No, smokes nothing	Not big problem	yes	Single	respondent	ever breastfed, not currently breastfeeding	Institutional delivery	no	no	no	Yes	yes	yes	larger than average/ very large	not anemic	Not_stunted	Not_underweighted	Not wasted	1000-2000	No	No	No	No	No	No
secondary	able to read whole sentence	Sales and services	Currently employed	yes	Normal	Not anemic	primary	richer/rechest	Improved	Improved	Yes	Solid fuel	No, smokes nothing	Not big problem	yes	Single	respondent	still breastfeeding	Institutional delivery	no	yes, last two weeks	no	No	yes	yes	larger than average/ very large	not anemic	Stunted	underweighted	Wasted	1000-2000	Yes	No	No	No	No	No
secondary	able to read whole sentence	Professional/technical/managerial	Currently employed	yes	Normal	Anemic	primary	richer/rechest	Improved	Improved	Yes	Solid fuel	No, smokes nothing	Not big problem	yes	Single	respondent	ever breastfed, not currently breastfeeding	Institutional delivery	yes	no	no	No	yes	yes	larger than average/ very large	mild	Not_stunted	Not_underweighted	Not wasted	1000-2000	No	Yes	No	No	No	No
no education	cannot read at all	Agriculture	Currently employed	yes	Normal	Not anemic	primary	middle	Improved	Improved	No	Solid fuel	No, smokes nothing	Not big problem	no	Single	respondent	still breastfeeding	Institutional delivery	no	no	yes	No	yes	yes	average	moderate	Stunted	Not_underweighted	Not wasted	1000-2000	Yes	Yes	Yes	Yes	No	No
secondary	able to read whole sentence	Sales and services	Employed in past 12 months, not currently	no	Overweight/Obesity	Not anemic	secondary	richer/rechest	Improved	Improved	Yes	Solid fuel	No, smokes nothing	Not big problem	yes	Single	respondent	still breastfeeding	Institutional delivery	yes	no	no	Yes	yes	yes	larger than average/ very large	mild	Not_stunted	Not_underweighted	Not wasted	1000-2000	No	Yes	No	No	No	No
no education	cannot read at all	Agriculture	Currently employed	yes	Normal	Not anemic	no education	middle	Improved	Unimproved	No	Solid fuel	Yes, Use cigarettes/ tobacco	big problem	no	Single	respondent	still breastfeeding	Institutional delivery	no	no	yes	No	yes	yes	larger than average/ very large	mild	Not_stunted	Not_underweighted	Not wasted	1000-2000	No	Yes	No	No	No	No
primary	cannot read at all	Not working	Not employed in past 12 months	no	Underweight	Anemic	no education	poorest/pooreer	Unimproved	Unimproved	Yes	Solid fuel	No, smokes nothing	Not big problem	no	Single	respondent	ever breastfed, not currently breastfeeding	Institutional delivery	no	no	no	No	no	no	larger than average/ very large	severe	Stunted	Not_underweighted	Not wasted	1000-2000	Yes	Yes	Yes	Yes	No	No
no education	cannot read at all	Not working	Not employed in past 12 months	no	Underweight	Anemic	no education	poorest/pooreer	Unimproved	Unimproved	Yes	Solid fuel	No, smokes nothing	Not big problem	no	Single	respondent	still breastfeeding	Home delivery	no	no	no	Yes	no	no	smaller than average/very small	moderate	Stunted	underweighted	Not wasted	1000-2000	Yes	Yes	Yes	Yes	No	Yes
no education	cannot read at all	Not working	Not employed in past 12 months	no	Underweight	Anemic	no education	poorest/pooreer	Unimproved	Unimproved	Yes	Solid fuel	No, smokes nothing	Not big problem	no	Single	respondent	ever breastfed, not currently breastfeeding	Institutional delivery	no	no	no	No	no	no	average	moderate	Stunted	underweighted	Not wasted	1000-2000	Yes	Yes	Yes	Yes	No	Yes
no education	cannot read at all	Sales and services	Currently employed	yes	Normal	Anemic	no education	poorest/pooreer	Unimproved	Unimproved	No	Solid fuel	No, smokes nothing	big problem	yes	Single	respondent	still breastfeeding	Institutional delivery	no	no	yes	No	yes	yes	average	mild	Stunted	Not_underweighted	Not wasted	1000-2000	Yes	Yes	Yes	Yes	No	No
primary	able to read whole sentence	Not working	Not employed in past 12 months	no	Normal	Not anemic	no education	poorest/pooreer	Unimproved	Improved	No	Solid fuel	No, smokes nothing	Not big problem	no	Single	respondent	ever breastfed, not currently breastfeeding	Institutional delivery	no	no	no	No	no	yes	smaller than average/very small	not anemic	Stunted	underweighted	Not wasted	1000-2000	Yes	No	No	No	No	No
primary	able to read whole sentence	Not working	Not employed in past 12 months	no	Normal	Anemic	primary	poorest/pooreer	Unimproved	Unimproved	No	Solid fuel	No, smokes nothing	Not big problem	no	Single	respondent	still breastfeeding	Institutional delivery	no	no	no	No	no	yes	average	moderate	Not_stunted	Not_underweighted	Not wasted	1000-2000	No	Yes	No	No	No	No
no education	cannot read at all	Not working	Not employed in past 12 months	no	Underweight	Not anemic	primary	poorest/pooreer	Unimproved	Unimproved	No	Solid fuel	No, smokes nothing	big problem	no	Single	respondent	still breastfeeding	Institutional delivery	no	no	no	No	yes	no	average	moderate	Not_stunted	Not_underweighted	Not wasted	1000-2000	No	Yes	No	No	No	No
no education	cannot read at all	Not working	Not employed in past 12 months	no	Underweight	Not anemic	primary	poorest/pooreer	Unimproved	Unimproved	No	Solid fuel	No, smokes nothing	big problem	no	Single	respondent	ever breastfed, not currently breastfeeding	Institutional delivery	no	no	no	No	no	no	larger than average/ very large	severe	Stunted	Not_underweighted	Not wasted	1000-2000	Yes	Yes	Yes	Yes	No	No
no education	cannot read at all	Agriculture	Currently employed	yes	Underweight	Anemic	no education	poorest/pooreer	Unimproved	Improved	Yes	Solid fuel	Yes, Use cigarettes/ tobacco	big problem	no	Multiple	respondent	ever breastfed, not currently breastfeeding	Institutional delivery	no	no	no	No	no	no	smaller than average/very small	moderate	Stunted	underweighted	Not wasted	1000-2000	Yes	Yes	Yes	Yes	No	Yes
no education	cannot read at all	Agriculture	Currently employed	yes	Underweight	Anemic	no education	poorest/pooreer	Unimproved	Improved	Yes	Solid fuel	Yes, Use cigarettes/ tobacco	big problem	no	Multiple	respondent	ever breastfed, not currently breastfeeding	Institutional delivery	no	no	no	No	no	no	smaller than average/very small	mild	Stunted	underweighted	Not wasted	1000-2000	Yes	Yes	Yes	Yes	No	Yes
primary	able to read whole sentence	Agriculture	Currently employed	yes	Normal	Anemic	no education	poorest/pooreer	Unimproved	Unimproved	No	Solid fuel	No, smokes nothing	big problem	no	Single	respondent	ever breastfed, not currently breastfeeding	Institutional delivery	no	no	yes	No	yes	yes	larger than average/ very large	mild	Not_stunted	Not_underweighted	Not wasted	1000-2000	No	Yes	No	No	No	No
secondary	able to read whole sentence	Sales and services	Employed in past 12 months, not currently	no	Overweight/Obesity	Not anemic	no education	richer/rechest	Improved	Improved	No	Solid fuel	No, smokes nothing	big problem	no	Single	respondent	ever breastfed, not currently breastfeeding	Institutional delivery	no	no	no	Yes	no	yes	smaller than average/very small	not anemic	Not_stunted	Not_underweighted	Not wasted	<1000	No	No	No	No	No	No
higher	able to read whole sentence	Professional/technical/managerial	Currently employed	yes	Overweight/Obesity	Not anemic	higher	richer/rechest	Improved	Improved	Yes	Solid fuel	No, smokes nothing	Not big problem	yes	Single	respondent	ever breastfed, not currently breastfeeding	Institutional delivery	no	no	no	Yes	yes	yes	average	not anemic	Not_stunted	Not_underweighted	Not wasted	<1000	No	No	No	No	No	No
secondary	able to read whole sentence	Not working	Not employed in past 12 months	no	Normal	Not anemic	no education	richer/rechest	Improved	Improved	Yes	Solid fuel	No, smokes nothing	big problem	no	Single	respondent	still breastfeeding	Home delivery	no	yes, last two weeks	yes	Yes	yes	no	average	not anemic	Not_stunted	Not_underweighted	Not wasted	<1000	No	No	No	No	No	No
higher	able to read whole sentence	Not working	Not employed in past 12 months	no	Normal	Not anemic	primary	richer/rechest	Improved	Improved	No	Solid fuel	No, smokes nothing	Not big problem	no	Single	respondent	ever breastfed, not currently breastfeeding	Institutional delivery	no	no	no	No	yes	yes	average	not anemic	Not_stunted	Not_underweighted	Not wasted	<1000	No	No	No	No	No	No
secondary	able to read whole sentence	Not working	Not employed in past 12 months	no	Overweight/Obesity	Not anemic	primary	richer/rechest	Improved	Improved	Yes	Solid fuel	No, smokes nothing	Not big problem	no	Single	respondent	ever breastfed, not currently breastfeeding	Institutional delivery	no	no	no	No	no	yes	average	mild	Not_stunted	Not_underweighted	Not wasted	<1000	No	Yes	No	No	No	No
primary	able to read whole sentence	Agriculture	Employed in past 12 months, not currently	no	Normal	Not anemic	no education	richer/rechest	Improved	Unimproved	No	Solid fuel	No, smokes nothing	big problem	no	Single	respondent	ever breastfed, not currently breastfeeding	Institutional delivery	no	no	yes	Yes	yes	yes	average	not anemic	Not_stunted	Not_underweighted	Not wasted	<1000	No	No	No	No	No	No
secondary	able to read whole sentence	Not working	Not employed in past 12 months	no	Overweight/Obesity	Not anemic	secondary	richer/rechest	Improved	Improved	Yes	Solid fuel	No, smokes nothing	Not big problem	no	Single	respondent	ever breastfed, not currently breastfeeding	Institutional delivery	no	no	yes	Yes	yes	yes	larger than average/ very large	not anemic	Not_stunted	Not_underweighted	Not wasted	<1000	No	No	No	No	No	No
primary	able to read whole sentence	Agriculture	Currently employed	yes	Normal	Anemic	no education	richer/rechest	Improved	Unimproved	No	Solid fuel	No, smokes nothing	big problem	no	Single	respondent	ever breastfed, not currently breastfeeding	Institutional delivery	no	no	no	Yes	yes	yes	larger than average/ very large	not anemic	Stunted	Not_underweighted	Not wasted	<1000	Yes	No	No	No	No	No
no education	cannot read at all	Agriculture	Currently employed	yes	Normal	Anemic	no education	poorest/pooreer	Unimproved	Unimproved	No	Solid fuel	No, smokes nothing	big problem	no	Single	respondent	still breastfeeding	Institutional delivery	no	no	yes	Yes	no	no	smaller than average/very small	not anemic	Not_stunted	Not_underweighted	Wasted	1000-2000	Yes	No	No	No	No	No
no education	cannot read at all	Agriculture	Currently employed	yes	Normal	Anemic	no education	poorest/pooreer	Unimproved	Unimproved	No	Solid fuel	No, smokes nothing	big problem	no	Single	respondent	ever breastfed, not currently breastfeeding	Institutional delivery	no	no	yes	Yes	yes	no	smaller than average/very small	moderate	Stunted	underweighted	Not wasted	1000-2000	Yes	Yes	Yes	Yes	No	Yes
no education	cannot read at all	Agriculture	Currently employed	yes	Underweight	Anemic	primary	poorest/pooreer	Improved	Unimproved	No	Solid fuel	No, smokes nothing	big problem	no	Single	respondent	ever breastfed, not currently breastfeeding	Institutional delivery	no	no	no	No	no	no	larger than average/ very large	not anemic	Not_stunted	Not_underweighted	Not wasted	1000-2000	No	No	No	No	No	No
no education	cannot read at all	Agriculture	Currently employed	yes	Normal	Not anemic	no education	richer/rechest	Improved	Unimproved	No	Solid fuel	No, smokes nothing	Not big problem	no	Single	respondent	ever breastfed, not currently breastfeeding	Institutional delivery	no	yes, last two weeks	no	No	yes	yes	smaller than average/very small	mild	Stunted	Not_underweighted	Not wasted	1000-2000	Yes	Yes	Yes	Yes	No	No
no education	cannot read at all	Agriculture	Currently employed	yes	Normal	Not anemic	no education	richer/rechest	Improved	Unimproved	No	Solid fuel	No, smokes nothing	Not big problem	no	Single	respondent	ever breastfed, not currently breastfeeding	Home delivery	no	yes, last two weeks	yes	No	yes	yes	average	severe	Not_stunted	Not_underweighted	Not wasted	1000-2000	No	Yes	No	No	No	No
no education	cannot read at all	Agriculture	Currently employed	yes	Normal	Not anemic	no education	middle	Unimproved	Unimproved	Yes	Solid fuel	No, smokes nothing	big problem	no	Single	respondent	still breastfeeding	Institutional delivery	no	no	no	No	yes	no	average	not anemic	Stunted	underweighted	Not wasted	1000-2000	Yes	No	No	No	No	No
no education	cannot read at all	Agriculture	Currently employed	yes	Normal	Not anemic	no education	middle	Unimproved	Unimproved	Yes	Solid fuel	No, smokes nothing	big problem	no	Single	respondent	ever breastfed, not currently breastfeeding	Institutional delivery	no	no	no	Yes	yes	no	smaller than average/very small	not anemic	Stunted	underweighted	Not wasted	1000-2000	Yes	No	No	No	No	No
no education	able to read whole sentence	Agriculture	Currently employed	yes	Normal	Not anemic	secondary	poorest/pooreer	Improved	Improved	Yes	Solid fuel	No, smokes nothing	big problem	no	Single	respondent	ever breastfed, not currently breastfeeding	Institutional delivery	no	no	no	No	no	yes	average	not anemic	Stunted	Not_underweighted	Not wasted	1000-2000	Yes	No	No	No	No	No
no education	cannot read at all	Agriculture	Currently employed	yes	Normal	Anemic	no education	poorest/pooreer	Improved	Unimproved	No	Solid fuel	Yes, Use cigarettes/ tobacco	big problem	no	Single	respondent	ever breastfed, not currently breastfeeding	Institutional delivery	no	no	no	No	yes	yes	larger than average/ very large	mild	Not_stunted	Not_underweighted	Not wasted	1000-2000	No	Yes	No	No	No	No
no education	able to read whole sentence	Agriculture	Currently employed	yes	Normal	Anemic	primary	poorest/pooreer	Unimproved	Unimproved	No	Solid fuel	No, smokes nothing	big problem	no	Single	respondent	ever breastfed, not currently breastfeeding	Home delivery	no	no	no	No	yes	yes	average	moderate	Stunted	Not_underweighted	Not wasted	1000-2000	Yes	Yes	Yes	Yes	No	No
no education	able to read whole sentence	Agriculture	Currently employed	yes	Underweight	Anemic	no education	poorest/pooreer	Improved	Unimproved	No	Solid fuel	No, smokes nothing	Not big problem	no	Single	respondent	still breastfeeding	Institutional delivery	no	no	no	No	yes	yes	larger than average/ very large	moderate	Not_stunted	underweighted	Wasted	1000-2000	Yes	Yes	Yes	No	Yes	Yes
no education	able to read whole sentence	Agriculture	Currently employed	yes	Underweight	Anemic	no education	poorest/pooreer	Improved	Unimproved	No	Solid fuel	No, smokes nothing	Not big problem	no	Single	respondent	ever breastfed, not currently breastfeeding	Institutional delivery	no	no	no	No	yes	yes	average	moderate	Stunted	underweighted	Not wasted	1000-2000	Yes	Yes	Yes	Yes	No	Yes
primary	able to read whole sentence	Skilled/ Unskilled manual	Currently employed	yes	Normal	Not anemic	no education	poorest/pooreer	Improved	Unimproved	No	Solid fuel	No, smokes nothing	Not big problem	yes	Single	respondent	still breastfeeding	Institutional delivery	no	no	no	No	no	no	smaller than average/very small	mild	Stunted	Not_underweighted	Not wasted	<1000	Yes	Yes	Yes	Yes	No	No
primary	able to read whole sentence	Agriculture	Currently employed	yes	Normal	Anemic	primary	richer/rechest	Improved	Improved	Yes	Solid fuel	No, smokes nothing	big problem	no	Single	respondent	ever breastfed, not currently breastfeeding	Institutional delivery	no	yes, last two weeks	yes	Yes	yes	no	average	moderate	Stunted	underweighted	Wasted	<1000	Yes	Yes	Yes	Yes	Yes	Yes
primary	able to read whole sentence	Agriculture	Currently employed	yes	Underweight	Not anemic	primary	richer/rechest	Improved	Improved	No	Solid fuel	No, smokes nothing	big problem	yes	Single	respondent	ever breastfed, not currently breastfeeding	Institutional delivery	no	yes, last two weeks	no	Yes	yes	yes	average	not anemic	Not_stunted	underweighted	Not wasted	<1000	Yes	No	No	No	No	No
primary	able to read whole sentence	Agriculture	Currently employed	yes	Underweight	Not anemic	primary	richer/rechest	Improved	Improved	No	Solid fuel	No, smokes nothing	big problem	yes	Single	respondent	ever breastfed, not currently breastfeeding	Institutional delivery	no	yes, last two weeks	yes	No	yes	yes	average	not anemic	Not_stunted	underweighted	Wasted	<1000	Yes	No	No	No	No	No
primary	able to read whole sentence	Agriculture	Currently employed	yes	Overweight/Obesity	Not anemic	no education	middle	Improved	Improved	No	Solid fuel	No, smokes nothing	Not big problem	no	Single	respondent	ever breastfed, not currently breastfeeding	Institutional delivery	no	yes, last two weeks	yes	No	no	no	average	moderate	Stunted	Not_underweighted	Not wasted	<1000	Yes	Yes	Yes	Yes	No	No
primary	able to read whole sentence	Agriculture	Currently employed	yes	Overweight/Obesity	Not anemic	no education	middle	Improved	Improved	No	Solid fuel	No, smokes nothing	Not big problem	no	Single	respondent	ever breastfed, not currently breastfeeding	Institutional delivery	no	no	yes	No	no	no	average	not anemic	Stunted	underweighted	Not wasted	<1000	Yes	No	No	No	No	No
primary	able to read whole sentence	Agriculture	Currently employed	yes	Normal	Not anemic	no education	richer/rechest	Improved	Improved	No	Solid fuel	No, smokes nothing	Not big problem	no	Single	respondent	ever breastfed, not currently breastfeeding	Institutional delivery	no	no	yes	Yes	no	no	average	mild	Not_stunted	Not_underweighted	Not wasted	<1000	No	Yes	No	No	No	No
primary	able to read whole sentence	Agriculture	Currently employed	yes	Normal	Not anemic	no education	richer/rechest	Improved	Improved	No	Solid fuel	No, smokes nothing	Not big problem	no	Single	respondent	ever breastfed, not currently breastfeeding	Institutional delivery	no	no	yes	No	no	no	average	mild	Not_stunted	Not_underweighted	Not wasted	<1000	No	Yes	No	No	No	No
secondary	able to read whole sentence	Professional/technical/managerial	Currently employed	yes	Overweight/Obesity	Anemic	secondary	richer/rechest	Improved	Improved	Yes	Solid fuel	No, smokes nothing	Not big problem	yes	Single	respondent	still breastfeeding	Institutional delivery	no	no	no	No	no	no	larger than average/ very large	not anemic	Not_stunted	Not_underweighted	Not wasted	1000-2000	No	No	No	No	No	No
no education	cannot read at all	Agriculture	Currently employed	yes	Normal	Anemic	no education	poorest/pooreer	Improved	Improved	No	Solid fuel	No, smokes nothing	big problem	no	Single	respondent	still breastfeeding	Institutional delivery	no	yes, last two weeks	yes	Yes	yes	yes	larger than average/ very large	moderate	Stunted	underweighted	Not wasted	1000-2000	Yes	Yes	Yes	Yes	No	Yes
primary	able to read whole sentence	Agriculture	Currently employed	yes	Normal	Not anemic	no education	poorest/pooreer	Improved	Improved	Yes	Solid fuel	No, smokes nothing	big problem	no	Single	respondent	ever breastfed, not currently breastfeeding	Institutional delivery	no	no	yes	No	no	yes	larger than average/ very large	moderate	Not_stunted	Not_underweighted	Not wasted	1000-2000	No	Yes	No	No	No	No
no education	cannot read at all	Agriculture	Currently employed	yes	Normal	Not anemic	no education	poorest/pooreer	Improved	Unimproved	No	Solid fuel	No, smokes nothing	Not big problem	no	Single	respondent	still breastfeeding	Institutional delivery	no	no	yes	No	no	no	average	mild	Stunted	Not_underweighted	Not wasted	1000-2000	Yes	Yes	Yes	Yes	No	No
no education	cannot read at all	Agriculture	Currently employed	yes	Normal	Not anemic	no education	middle	Improved	Improved	Yes	Solid fuel	No, smokes nothing	Not big problem	no	Single	respondent	still breastfeeding	Institutional delivery	no	yes, last two weeks	no	Yes	yes	yes	smaller than average/very small	mild	Stunted	underweighted	Not wasted	1000-2000	Yes	Yes	Yes	Yes	No	Yes
primary	able to read whole sentence	Agriculture	Currently employed	yes	Normal	Anemic	primary	poorest/pooreer	Improved	Unimproved	Yes	Solid fuel	No, smokes nothing	Not big problem	no	Single	respondent	ever breastfed, not currently breastfeeding	Institutional delivery	no	no	yes	No	yes	yes	average	not anemic	Not_stunted	Not_underweighted	Not wasted	1000-2000	No	No	No	No	No	No
no education	cannot read at all	Agriculture	Currently employed	yes	Normal	Anemic	primary	poorest/pooreer	Improved	Improved	No	Solid fuel	No, smokes nothing	big problem	no	Single	respondent	ever breastfed, not currently breastfeeding	Home delivery	no	yes, last two weeks	no	Yes	yes	yes	larger than average/ very large	mild	Stunted	underweighted	Not wasted	<1000	Yes	Yes	Yes	Yes	No	Yes
no education	cannot read at all	Agriculture	Currently employed	yes	Normal	Anemic	primary	poorest/pooreer	Improved	Improved	No	Solid fuel	No, smokes nothing	big problem	no	Single	respondent	ever breastfed, not currently breastfeeding	Home delivery	no	no	yes	No	yes	yes	average	moderate	Stunted	Not_underweighted	Not wasted	<1000	Yes	Yes	Yes	Yes	No	No
no education	cannot read at all	Agriculture	Currently employed	yes	Underweight	Not anemic	no education	middle	Improved	Improved	No	Solid fuel	No, smokes nothing	Not big problem	no	Single	respondent	ever breastfed, not currently breastfeeding	Institutional delivery	no	yes, last two weeks	yes	No	yes	no	average	moderate	Not_stunted	Not_underweighted	Not wasted	<1000	No	Yes	No	No	No	No
primary	able to read whole sentence	Agriculture	Currently employed	yes	Overweight/Obesity	Not anemic	secondary	richer/rechest	Improved	Improved	Yes	Solid fuel	No, smokes nothing	big problem	no	Single	respondent	ever breastfed, not currently breastfeeding	Institutional delivery	yes	no	no	No	yes	yes	average	not anemic	Stunted	Not_underweighted	Not wasted	<1000	Yes	No	No	No	No	No
primary	able to read whole sentence	Agriculture	Currently employed	yes	Overweight/Obesity	Not anemic	secondary	richer/rechest	Improved	Improved	Yes	Solid fuel	No, smokes nothing	big problem	no	Single	respondent	ever breastfed, not currently breastfeeding	Institutional delivery	yes	no	no	No	yes	yes	smaller than average/very small	not anemic	Not_stunted	Not_underweighted	Not wasted	<1000	No	No	No	No	No	No
no education	cannot read at all	Agriculture	Currently employed	yes	Underweight	Not anemic	no education	poorest/pooreer	Improved	Improved	No	Solid fuel	No, smokes nothing	big problem	no	Single	respondent	still breastfeeding	Institutional delivery	no	yes, last two weeks	yes	Yes	no	no	missing/don't know	moderate	Stunted	underweighted	Wasted	<1000	Yes	Yes	Yes	Yes	Yes	Yes
secondary	able to read whole sentence	Agriculture	Employed in past 12 months, not currently	no	Normal	Not anemic	no education	poorest/pooreer	Improved	Improved	Yes	Solid fuel	No, smokes nothing	big problem	no	Single	respondent	still breastfeeding	Institutional delivery	no	yes, last two weeks	yes	No	yes	yes	average	mild	Not_stunted	Not_underweighted	Not wasted	<1000	No	Yes	No	No	No	No
secondary	able to read whole sentence	Agriculture	Employed in past 12 months, not currently	no	Normal	Not anemic	no education	poorest/pooreer	Improved	Improved	Yes	Solid fuel	No, smokes nothing	big problem	no	Single	respondent	ever breastfed, not currently breastfeeding	Institutional delivery	no	yes, last two weeks	no	No	no	yes	larger than average/ very large	mild	Not_stunted	Not_underweighted	Not wasted	<1000	No	Yes	No	No	No	No
primary	able to read whole sentence	Agriculture	Currently employed	yes	Overweight/Obesity	Anemic	primary	middle	Improved	Improved	Yes	Solid fuel	No, smokes nothing	big problem	no	Single	respondent	still breastfeeding	Institutional delivery	no	yes, last two weeks	yes	Yes	yes	no	average	not anemic	Not_stunted	Not_underweighted	Not wasted	<1000	No	No	No	No	No	No
primary	able to read whole sentence	Agriculture	Currently employed	yes	Normal	Not anemic	primary	middle	Improved	Improved	Yes	Solid fuel	No, smokes nothing	Not big problem	no	Single	respondent	still breastfeeding	Institutional delivery	no	yes, last two weeks	yes	Yes	yes	no	smaller than average/very small	not anemic	Not_stunted	Not_underweighted	Not wasted	<1000	No	No	No	No	No	No
primary	able to read whole sentence	Agriculture	Currently employed	yes	Normal	Not anemic	no education	poorest/pooreer	Improved	Unimproved	No	Solid fuel	No, smokes nothing	big problem	no	Single	respondent	still breastfeeding	Institutional delivery	no	no	no	No	yes	yes	average	mild	Not_stunted	Not_underweighted	Not wasted	<1000	No	Yes	No	No	No	No
primary	able to read whole sentence	Agriculture	Currently employed	yes	Normal	Not anemic	no education	poorest/pooreer	Improved	Unimproved	No	Solid fuel	No, smokes nothing	big problem	no	Single	respondent	ever breastfed, not currently breastfeeding	Institutional delivery	no	no	no	No	yes	yes	average	not anemic	Stunted	Not_underweighted	Not wasted	<1000	Yes	No	No	No	No	No
no education	cannot read at all	Agriculture	Employed in past 12 months, not currently	no	Normal	Anemic	no education	richer/rechest	Improved	Improved	Yes	Solid fuel	No, smokes nothing	Not big problem	no	Single	respondent	still breastfeeding	Institutional delivery	yes	no	yes	Yes	no	no	average	mild	Stunted	Not_underweighted	Not wasted	<1000	Yes	Yes	Yes	Yes	No	No
no education	cannot read at all	Agriculture	Employed in past 12 months, not currently	no	Normal	Anemic	no education	richer/rechest	Improved	Improved	Yes	Solid fuel	No, smokes nothing	Not big problem	no	Single	respondent	ever breastfed, not currently breastfeeding	Institutional delivery	yes	no	no	Yes	yes	yes	larger than average/ very large	moderate	Not_stunted	Not_underweighted	Not wasted	<1000	No	Yes	No	No	No	No
primary	cannot read at all	Agriculture	Currently employed	yes	Normal	Anemic	no education	poorest/pooreer	Improved	Improved	Yes	Solid fuel	Yes, Use cigarettes/ tobacco	big problem	no	Single	respondent	ever breastfed, not currently breastfeeding	Home delivery	no	no	no	Yes	yes	yes	average	mild	Stunted	Not_underweighted	Not wasted	1000-2000	Yes	Yes	Yes	Yes	No	No
primary	able to read whole sentence	Agriculture	Currently employed	yes	Normal	Anemic	primary	poorest/pooreer	Improved	Improved	No	Solid fuel	No, smokes nothing	big problem	no	Single	respondent	still breastfeeding	Institutional delivery	no	no	no	Yes	yes	no	smaller than average/very small	moderate	Stunted	underweighted	Not wasted	1000-2000	Yes	Yes	Yes	Yes	No	Yes
primary	able to read whole sentence	Agriculture	Currently employed	yes	Underweight	Not anemic	primary	middle	Improved	Improved	Yes	Solid fuel	No, smokes nothing	big problem	yes	Single	respondent	ever breastfed, not currently breastfeeding	Institutional delivery	no	no	no	Yes	yes	yes	average	severe	Stunted	underweighted	Not wasted	1000-2000	Yes	Yes	Yes	Yes	No	Yes
primary	able to read whole sentence	Agriculture	Currently employed	yes	Normal	Not anemic	no education	middle	Improved	Unimproved	Yes	Solid fuel	No, smokes nothing	Not big problem	yes	Single	respondent	ever breastfed, not currently breastfeeding	Institutional delivery	no	no	no	No	yes	yes	larger than average/ very large	not anemic	Stunted	underweighted	Not wasted	1000-2000	Yes	No	No	No	No	No
primary	able to read whole sentence	Agriculture	Currently employed	yes	Normal	Not anemic	primary	richer/rechest	Improved	Improved	Yes	Solid fuel	No, smokes nothing	big problem	yes	Single	respondent	ever breastfed, not currently breastfeeding	Institutional delivery	no	yes, last two weeks	yes	Yes	yes	yes	average	moderate	Stunted	underweighted	Not wasted	1000-2000	Yes	Yes	Yes	Yes	No	Yes
primary	able to read whole sentence	Agriculture	Currently employed	yes	Normal	Not anemic	primary	middle	Improved	Improved	No	Solid fuel	No, smokes nothing	Not big problem	no	Single	respondent	still breastfeeding	Institutional delivery	no	yes, last two weeks	yes	Yes	yes	yes	larger than average/ very large	mild	Not_stunted	Not_underweighted	Not wasted	1000-2000	No	Yes	No	No	No	No
primary	able to read whole sentence	Agriculture	Currently employed	yes	Normal	Not anemic	primary	richer/rechest	Unimproved	Unimproved	Yes	Solid fuel	No, smokes nothing	Not big problem	yes	Single	respondent	ever breastfed, not currently breastfeeding	Institutional delivery	no	no	yes	No	no	yes	average	mild	Stunted	Not_underweighted	Not wasted	1000-2000	Yes	Yes	Yes	Yes	No	No
primary	able to read whole sentence	Agriculture	Currently employed	yes	Normal	Anemic	no education	poorest/pooreer	Unimproved	Unimproved	No	Solid fuel	No, smokes nothing	big problem	no	Single	respondent	still breastfeeding	Institutional delivery	no	no	no	Yes	yes	yes	larger than average/ very large	not anemic	Not_stunted	Not_underweighted	Not wasted	1000-2000	No	No	No	No	No	No
primary	able to read whole sentence	Agriculture	Currently employed	yes	Normal	Anemic	primary	poorest/pooreer	Unimproved	Unimproved	Yes	Solid fuel	No, smokes nothing	big problem	no	Single	respondent	still breastfeeding	Institutional delivery	no	no	yes	No	yes	yes	average	moderate	Stunted	underweighted	Not wasted	1000-2000	Yes	Yes	Yes	Yes	No	Yes
primary	able to read whole sentence	Agriculture	Currently employed	yes	Underweight	Not anemic	primary	poorest/pooreer	Improved	Improved	Yes	Solid fuel	No, smokes nothing	big problem	no	Single	respondent	still breastfeeding	Institutional delivery	no	no	yes	Yes	yes	yes	average	not anemic	Stunted	Not_underweighted	Not wasted	1000-2000	Yes	No	No	No	No	No
primary	cannot read at all	Agriculture	Currently employed	yes	Normal	Not anemic	primary	poorest/pooreer	Unimproved	Unimproved	No	Solid fuel	No, smokes nothing	big problem	no	Single	respondent	still breastfeeding	Institutional delivery	no	yes, last two weeks	no	No	yes	yes	average	mild	Stunted	underweighted	Not wasted	1000-2000	Yes	Yes	Yes	Yes	No	Yes
primary	able to read whole sentence	Agriculture	Currently employed	yes	Underweight	Anemic	primary	poorest/pooreer	Improved	Unimproved	Yes	Solid fuel	No, smokes nothing	Not big problem	no	Single	respondent	still breastfeeding	Institutional delivery	no	no	yes	No	no	no	smaller than average/very small	severe	Stunted	underweighted	Not wasted	1000-2000	Yes	Yes	Yes	Yes	No	Yes
primary	able to read whole sentence	Agriculture	Currently employed	yes	Normal	Anemic	primary	poorest/pooreer	Unimproved	Unimproved	No	Solid fuel	No, smokes nothing	Not big problem	no	Single	respondent	still breastfeeding	Institutional delivery	no	no	yes	Yes	yes	yes	average	moderate	Not_stunted	Not_underweighted	Not wasted	1000-2000	No	Yes	No	No	No	No
primary	able to read whole sentence	Agriculture	Currently employed	yes	Normal	Not anemic	primary	middle	Improved	Improved	Yes	Solid fuel	No, smokes nothing	Not big problem	yes	Single	respondent	still breastfeeding	Institutional delivery	no	no	no	No	yes	yes	average	not anemic	Stunted	Not_underweighted	Not wasted	2001-3500	Yes	No	No	No	No	No
primary	able to read whole sentence	Agriculture	Currently employed	yes	Normal	Not anemic	no education	richer/rechest	Improved	Improved	Yes	Solid fuel	No, smokes nothing	big problem	no	Single	respondent	ever breastfed, not currently breastfeeding	Home delivery	no	no	yes	Yes	yes	yes	average	not anemic	Not_stunted	Not_underweighted	Not wasted	2001-3500	No	No	No	No	No	No
primary	able to read whole sentence	Agriculture	Currently employed	yes	Normal	Not anemic	primary	richer/rechest	Improved	Improved	Yes	Solid fuel	No, smokes nothing	Not big problem	no	Single	respondent	ever breastfed, not currently breastfeeding	Institutional delivery	no	no	no	No	yes	yes	average	mild	Stunted	underweighted	Not wasted	2001-3500	Yes	Yes	Yes	Yes	No	Yes
primary	able to read whole sentence	Agriculture	Currently employed	yes	Normal	Not anemic	primary	richer/rechest	Improved	Improved	Yes	Solid fuel	No, smokes nothing	Not big problem	no	Single	respondent	ever breastfed, not currently breastfeeding	Institutional delivery	no	no	yes	Yes	yes	yes	smaller than average/very small	moderate	Stunted	underweighted	Not wasted	2001-3500	Yes	Yes	Yes	Yes	No	Yes
no education	cannot read at all	Agriculture	Currently employed	yes	Normal	Not anemic	primary	poorest/pooreer	Improved	Improved	Yes	Solid fuel	No, smokes nothing	big problem	no	Single	respondent	still breastfeeding	Home delivery	no	no	yes	Yes	yes	yes	smaller than average/very small	mild	Stunted	Not_underweighted	Not wasted	2001-3500	Yes	Yes	Yes	Yes	No	No
no education	cannot read at all	Agriculture	Currently employed	yes	Normal	Not anemic	primary	poorest/pooreer	Improved	Improved	Yes	Solid fuel	No, smokes nothing	big problem	no	Single	respondent	ever breastfed, not currently breastfeeding	Home delivery	no	yes, last two weeks	no	Yes	yes	yes	larger than average/ very large	mild	Stunted	Not_underweighted	Not wasted	2001-3500	Yes	Yes	Yes	Yes	No	No
no education	cannot read at all	Agriculture	Currently employed	yes	Normal	Not anemic	primary	middle	Improved	Improved	No	Solid fuel	No, smokes nothing	big problem	yes	Single	respondent	still breastfeeding	Institutional delivery	no	yes, last two weeks	yes	Yes	yes	yes	larger than average/ very large	moderate	Stunted	Not_underweighted	Not wasted	2001-3500	Yes	Yes	Yes	Yes	No	No
no education	cannot read at all	Agriculture	Currently employed	yes	Normal	Not anemic	primary	middle	Improved	Improved	No	Solid fuel	No, smokes nothing	big problem	yes	Single	respondent	ever breastfed, not currently breastfeeding	Institutional delivery	no	no	yes	Yes	yes	yes	larger than average/ very large	not anemic	Not_stunted	Not_underweighted	Not wasted	2001-3500	No	No	No	No	No	No
no education	able to read only parts sentence	Agriculture	Currently employed	yes	Normal	Anemic	primary	middle	Improved	Unimproved	No	Solid fuel	No, smokes nothing	big problem	no	Single	respondent	ever breastfed, not currently breastfeeding	Institutional delivery	no	no	yes	Yes	yes	yes	average	not anemic	Not_stunted	Not_underweighted	Not wasted	2001-3500	No	No	No	No	No	No
no education	able to read whole sentence	Other	Currently employed	yes	Normal	Not anemic	primary	richer/rechest	Improved	Improved	No	Solid fuel	No, smokes nothing	big problem	no	Single	respondent	still breastfeeding	Institutional delivery	no	yes, last two weeks	yes	Yes	no	no	average	moderate	Not_stunted	Not_underweighted	Not wasted	2001-3500	No	Yes	No	No	No	No
no education	able to read whole sentence	Other	Currently employed	yes	Normal	Not anemic	primary	richer/rechest	Improved	Improved	No	Solid fuel	No, smokes nothing	big problem	no	Single	respondent	ever breastfed, not currently breastfeeding	Institutional delivery	no	no	yes	Yes	no	no	average	moderate	Not_stunted	Not_underweighted	Not wasted	2001-3500	No	Yes	No	No	No	No
no education	able to read whole sentence	Other	Currently employed	yes	Normal	Not anemic	primary	richer/rechest	Improved	Improved	No	Solid fuel	No, smokes nothing	big problem	no	Single	respondent	ever breastfed, not currently breastfeeding	Home delivery	no	no	no	No	no	no	larger than average/ very large	not anemic	Not_stunted	Not_underweighted	Not wasted	2001-3500	No	No	No	No	No	No
no education	cannot read at all	Agriculture	Currently employed	yes	Underweight	Anemic	no education	poorest/pooreer	Improved	Improved	No	Solid fuel	No, smokes nothing	big problem	no	Single	respondent	still breastfeeding	Institutional delivery	no	no	no	No	yes	no	average	moderate	Not_stunted	Not_underweighted	Not wasted	1000-2000	No	Yes	No	No	No	No
no education	cannot read at all	Agriculture	Currently employed	yes	Normal	Not anemic	primary	middle	Improved	Improved	No	Solid fuel	No, smokes nothing	Not big problem	no	Single	respondent	still breastfeeding	Institutional delivery	no	no	no	No	yes	yes	larger than average/ very large	moderate	Not_stunted	Not_underweighted	Not wasted	1000-2000	No	Yes	No	No	No	No
no education	cannot read at all	Agriculture	Currently employed	yes	Normal	Not anemic	primary	middle	Improved	Improved	No	Solid fuel	No, smokes nothing	Not big problem	no	Single	respondent	ever breastfed, not currently breastfeeding	Institutional delivery	no	no	yes	No	yes	yes	smaller than average/very small	moderate	Not_stunted	Not_underweighted	Not wasted	1000-2000	No	Yes	No	No	No	No
primary	able to read whole sentence	Agriculture	Currently employed	yes	Overweight/Obesity	Anemic	primary	richer/rechest	Improved	Improved	No	Solid fuel	No, smokes nothing	Not big problem	yes	Single	respondent	still breastfeeding	Institutional delivery	no	no	no	No	yes	yes	average	moderate	Stunted	Not_underweighted	Not wasted	1000-2000	Yes	Yes	Yes	Yes	No	No
primary	able to read whole sentence	Agriculture	Currently employed	yes	Overweight/Obesity	Anemic	primary	richer/rechest	Improved	Improved	No	Solid fuel	No, smokes nothing	Not big problem	yes	Single	respondent	ever breastfed, not currently breastfeeding	Institutional delivery	no	no	yes	No	yes	yes	larger than average/ very large	moderate	Stunted	underweighted	Not wasted	1000-2000	Yes	Yes	Yes	Yes	No	Yes
no education	cannot read at all	Agriculture	Currently employed	yes	Normal	Anemic	no education	poorest/pooreer	Improved	Improved	No	Solid fuel	No, smokes nothing	big problem	yes	Single	respondent	still breastfeeding	Institutional delivery	no	no	yes	Yes	yes	yes	larger than average/ very large	mild	Not_stunted	underweighted	Wasted	1000-2000	Yes	Yes	Yes	No	Yes	Yes
primary	cannot read at all	Agriculture	Currently employed	yes	Normal	Not anemic	primary	middle	Improved	Improved	No	Solid fuel	No, smokes nothing	big problem	no	Single	respondent	ever breastfed, not currently breastfeeding	Institutional delivery	no	yes, last two weeks	yes	No	yes	yes	average	moderate	Stunted	underweighted	Not wasted	1000-2000	Yes	Yes	Yes	Yes	No	Yes
primary	cannot read at all	Agriculture	Currently employed	yes	Normal	Not anemic	primary	middle	Improved	Improved	No	Solid fuel	No, smokes nothing	big problem	no	Single	respondent	ever breastfed, not currently breastfeeding	Institutional delivery	no	yes, last two weeks	no	No	yes	yes	average	mild	Stunted	Not_underweighted	Not wasted	1000-2000	Yes	Yes	Yes	Yes	No	No
primary	able to read whole sentence	Agriculture	Currently employed	yes	Normal	Anemic	primary	poorest/pooreer	Improved	Improved	No	Solid fuel	No, smokes nothing	big problem	no	Single	respondent	ever breastfed, not currently breastfeeding	Institutional delivery	no	no	yes	Yes	yes	yes	smaller than average/very small	moderate	Stunted	underweighted	Wasted	1000-2000	Yes	Yes	Yes	Yes	Yes	Yes
primary	able to read whole sentence	Agriculture	Currently employed	yes	Normal	Anemic	primary	poorest/pooreer	Improved	Improved	No	Solid fuel	No, smokes nothing	big problem	no	Single	respondent	ever breastfed, not currently breastfeeding	Institutional delivery	no	no	no	No	yes	yes	average	moderate	Stunted	Not_underweighted	Not wasted	1000-2000	Yes	Yes	Yes	Yes	No	No
no education	cannot read at all	Agriculture	Currently employed	yes	Normal	Anemic	no education	poorest/pooreer	Improved	Unimproved	No	Solid fuel	No, smokes nothing	big problem	yes	Single	respondent	still breastfeeding	Institutional delivery	no	no	yes	Yes	yes	yes	average	moderate	Stunted	Not_underweighted	Not wasted	1000-2000	Yes	Yes	Yes	Yes	No	No
no education	cannot read at all	Agriculture	Currently employed	yes	Normal	Anemic	no education	poorest/pooreer	Improved	Unimproved	No	Solid fuel	No, smokes nothing	big problem	yes	Single	respondent	ever breastfed, not currently breastfeeding	Institutional delivery	no	no	yes	No	yes	yes	larger than average/ very large	severe	Stunted	underweighted	Wasted	1000-2000	Yes	Yes	Yes	Yes	Yes	Yes
primary	able to read whole sentence	Agriculture	Currently employed	yes	Underweight	Not anemic	no education	poorest/pooreer	Improved	Improved	No	Solid fuel	No, smokes nothing	big problem	yes	Single	respondent	still breastfeeding	Institutional delivery	no	no	yes	Yes	yes	no	average	mild	Stunted	underweighted	Wasted	1000-2000	Yes	Yes	Yes	Yes	Yes	Yes
primary	able to read whole sentence	Agriculture	Currently employed	yes	Underweight	Not anemic	no education	poorest/pooreer	Improved	Improved	No	Solid fuel	No, smokes nothing	big problem	yes	Single	respondent	ever breastfed, not currently breastfeeding	Institutional delivery	no	no	no	No	yes	yes	average	not anemic	Stunted	Not_underweighted	Not wasted	1000-2000	Yes	No	No	No	No	No
no education	cannot read at all	Agriculture	Currently employed	yes	Normal	Anemic	no education	poorest/pooreer	Improved	Improved	No	Solid fuel	No, smokes nothing	big problem	no	Single	respondent	still breastfeeding	Institutional delivery	no	yes, last two weeks	yes	Yes	yes	yes	smaller than average/very small	moderate	Stunted	underweighted	Not wasted	1000-2000	Yes	Yes	Yes	Yes	No	Yes
no education	cannot read at all	Agriculture	Currently employed	yes	Normal	Anemic	primary	poorest/pooreer	Improved	Improved	Yes	Solid fuel	No, smokes nothing	big problem	no	Single	respondent	still breastfeeding	Institutional delivery	no	no	no	No	yes	yes	average	mild	Stunted	underweighted	Not wasted	1000-2000	Yes	Yes	Yes	Yes	No	Yes
no education	cannot read at all	Agriculture	Currently employed	yes	Normal	Anemic	primary	poorest/pooreer	Improved	Improved	Yes	Solid fuel	No, smokes nothing	big problem	no	Single	respondent	ever breastfed, not currently breastfeeding	Institutional delivery	no	no	no	Yes	yes	yes	smaller than average/very small	moderate	Stunted	underweighted	Not wasted	1000-2000	Yes	Yes	Yes	Yes	No	Yes
primary	able to read whole sentence	Agriculture	Currently employed	yes	Normal	Not anemic	primary	richer/rechest	Improved	Improved	Yes	Solid fuel	No, smokes nothing	big problem	no	Single	respondent	still breastfeeding	Institutional delivery	no	no	yes	Yes	yes	yes	larger than average/ very large	mild	Not_stunted	Not_underweighted	Not wasted	1000-2000	No	Yes	No	No	No	No
no education	able to read whole sentence	Agriculture	Currently employed	yes	Normal	Anemic	primary	poorest/pooreer	Improved	Improved	Yes	Solid fuel	No, smokes nothing	Not big problem	no	Single	respondent	still breastfeeding	Institutional delivery	no	yes, last two weeks	yes	No	no	no	average	not anemic	Not_stunted	Not_underweighted	Not wasted	1000-2000	No	No	No	No	No	No
no education	able to read whole sentence	Agriculture	Currently employed	yes	Normal	Not anemic	no education	middle	Improved	Improved	Yes	Solid fuel	No, smokes nothing	big problem	no	Single	respondent	still breastfeeding	Home delivery	no	no	no	Yes	no	no	average	not anemic	Stunted	Not_underweighted	Not wasted	1000-2000	Yes	No	No	No	No	No
primary	able to read whole sentence	Agriculture	Currently employed	yes	Normal	Anemic	no education	middle	Improved	Improved	No	Solid fuel	No, smokes nothing	big problem	no	Single	respondent	still breastfeeding	Institutional delivery	no	yes, last two weeks	yes	Yes	yes	no	average	mild	Not_stunted	underweighted	Not wasted	1000-2000	Yes	Yes	Yes	No	No	Yes
no education	able to read whole sentence	Agriculture	Currently employed	yes	Normal	Anemic	primary	poorest/pooreer	Improved	Improved	Yes	Solid fuel	No, smokes nothing	big problem	yes	Single	respondent	still breastfeeding	Institutional delivery	no	no	no	No	yes	no	average	not anemic	Stunted	underweighted	Not wasted	1000-2000	Yes	No	No	No	No	No
no education	able to read whole sentence	Agriculture	Currently employed	yes	Normal	Anemic	primary	poorest/pooreer	Improved	Improved	Yes	Solid fuel	No, smokes nothing	big problem	yes	Single	respondent	ever breastfed, not currently breastfeeding	Institutional delivery	no	no	yes	No	yes	no	larger than average/ very large	severe	Stunted	Not_underweighted	Not wasted	1000-2000	Yes	Yes	Yes	Yes	No	No
primary	able to read whole sentence	Agriculture	Currently employed	yes	Normal	Not anemic	primary	richer/rechest	Improved	Improved	No	Solid fuel	No, smokes nothing	Not big problem	no	Single	respondent	still breastfeeding	Institutional delivery	no	no	no	No	yes	no	average	mild	Stunted	Not_underweighted	Not wasted	1000-2000	Yes	Yes	Yes	Yes	No	No
primary	able to read whole sentence	Agriculture	Currently employed	yes	Normal	Not anemic	no education	poorest/pooreer	Improved	Improved	No	Solid fuel	No, smokes nothing	big problem	no	Single	respondent	still breastfeeding	Institutional delivery	no	yes, last two weeks	no	Yes	yes	no	average	mild	Not_stunted	Not_underweighted	Not wasted	1000-2000	No	Yes	No	No	No	No
no education	able to read whole sentence	Agriculture	Currently employed	yes	Normal	Anemic	no education	poorest/pooreer	Improved	Unimproved	Yes	Solid fuel	No, smokes nothing	big problem	no	Single	respondent	still breastfeeding	Institutional delivery	no	yes, last two weeks	yes	No	yes	no	average	not anemic	Stunted	underweighted	Wasted	1000-2000	Yes	No	No	No	No	No
no education	able to read whole sentence	Agriculture	Currently employed	yes	Normal	Anemic	no education	poorest/pooreer	Improved	Unimproved	Yes	Solid fuel	No, smokes nothing	big problem	no	Single	respondent	ever breastfed, not currently breastfeeding	Home delivery	no	no	no	No	no	no	average	moderate	Stunted	underweighted	Not wasted	1000-2000	Yes	Yes	Yes	Yes	No	Yes
primary	able to read whole sentence	Agriculture	Currently employed	yes	Normal	Not anemic	primary	poorest/pooreer	Improved	Improved	No	Solid fuel	No, smokes nothing	big problem	yes	Multiple	respondent	ever breastfed, not currently breastfeeding	Institutional delivery	no	no	no	No	yes	yes	smaller than average/very small	not anemic	Stunted	underweighted	Not wasted	1000-2000	Yes	No	No	No	No	No
primary	able to read whole sentence	Agriculture	Currently employed	yes	Normal	Not anemic	primary	poorest/pooreer	Improved	Improved	No	Solid fuel	No, smokes nothing	big problem	yes	Multiple	respondent	ever breastfed, not currently breastfeeding	Institutional delivery	no	no	yes	No	yes	yes	smaller than average/very small	not anemic	Stunted	underweighted	Not wasted	1000-2000	Yes	No	No	No	No	No
primary	able to read whole sentence	Agriculture	Currently employed	yes	Normal	Not anemic	no education	poorest/pooreer	Improved	Improved	No	Solid fuel	No, smokes nothing	big problem	no	Single	respondent	still breastfeeding	Institutional delivery	no	no	yes	Yes	yes	yes	larger than average/ very large	mild	Not_stunted	Not_underweighted	Not wasted	1000-2000	No	Yes	No	No	No	No
primary	able to read whole sentence	Agriculture	Currently employed	yes	Normal	Not anemic	no education	poorest/pooreer	Improved	Improved	No	Solid fuel	No, smokes nothing	big problem	no	Single	respondent	ever breastfed, not currently breastfeeding	Institutional delivery	no	no	yes	Yes	yes	yes	larger than average/ very large	mild	Stunted	Not_underweighted	Not wasted	1000-2000	Yes	Yes	Yes	Yes	No	No
primary	able to read whole sentence	Agriculture	Currently employed	yes	Underweight	Not anemic	primary	richer/rechest	Improved	Improved	No	Solid fuel	No, smokes nothing	big problem	yes	Single	respondent	still breastfeeding	Institutional delivery	no	yes, last two weeks	no	No	yes	no	smaller than average/very small	not anemic	Stunted	Not_underweighted	Not wasted	1000-2000	Yes	No	No	No	No	No
primary	able to read whole sentence	Agriculture	Currently employed	yes	Underweight	Not anemic	primary	richer/rechest	Improved	Improved	No	Solid fuel	No, smokes nothing	big problem	yes	Single	respondent	ever breastfed, not currently breastfeeding	Institutional delivery	no	yes, last two weeks	no	Yes	yes	yes	smaller than average/very small	not anemic	Stunted	underweighted	Not wasted	1000-2000	Yes	No	No	No	No	No
primary	able to read whole sentence	Agriculture	Currently employed	yes	Underweight	Not anemic	no education	richer/rechest	Improved	Improved	Yes	Solid fuel	Yes, Use cigarettes/ tobacco	big problem	no	Single	respondent	ever breastfed, not currently breastfeeding	Home delivery	no	yes, last two weeks	no	No	yes	yes	larger than average/ very large	not anemic	Stunted	underweighted	Not wasted	1000-2000	Yes	No	No	No	No	No
no education	able to read whole sentence	Agriculture	Currently employed	yes	Normal	Not anemic	no education	middle	Improved	Improved	Yes	Solid fuel	No, smokes nothing	big problem	yes	Single	respondent	still breastfeeding	Institutional delivery	no	yes, last two weeks	no	No	yes	yes	larger than average/ very large	not anemic	Not_stunted	Not_underweighted	Wasted	2001-3500	Yes	No	No	No	No	No
no education	able to read whole sentence	Agriculture	Currently employed	yes	Normal	Not anemic	no education	middle	Improved	Improved	Yes	Solid fuel	No, smokes nothing	big problem	yes	Single	respondent	ever breastfed, not currently breastfeeding	Institutional delivery	no	no	no	No	yes	yes	average	not anemic	Stunted	Not_underweighted	Not wasted	2001-3500	Yes	No	No	No	No	No
primary	able to read whole sentence	Agriculture	Currently employed	yes	Normal	Anemic	primary	richer/rechest	Improved	Improved	Yes	Solid fuel	No, smokes nothing	big problem	no	Single	respondent	still breastfeeding	Institutional delivery	no	yes, last two weeks	no	No	yes	yes	average	mild	Stunted	Not_underweighted	Not wasted	2001-3500	Yes	Yes	Yes	Yes	No	No
no education	cannot read at all	Agriculture	Currently employed	yes	Normal	Not anemic	primary	poorest/pooreer	Improved	Improved	Yes	Solid fuel	No, smokes nothing	big problem	no	Single	respondent	ever breastfed, not currently breastfeeding	Institutional delivery	no	yes, last two weeks	yes	Yes	yes	no	larger than average/ very large	not anemic	Stunted	Not_underweighted	Not wasted	2001-3500	Yes	No	No	No	No	No
primary	able to read whole sentence	Agriculture	Currently employed	yes	Normal	Not anemic	primary	richer/rechest	Improved	Improved	Yes	Solid fuel	No, smokes nothing	big problem	no	Single	respondent	still breastfeeding	Institutional delivery	no	no	no	No	yes	yes	average	mild	Not_stunted	Not_underweighted	Not wasted	2001-3500	No	Yes	No	No	No	No
primary	able to read whole sentence	Agriculture	Currently employed	yes	Normal	Not anemic	no education	richer/rechest	Improved	Improved	Yes	Solid fuel	Yes, Use cigarettes/ tobacco	big problem	no	Single	respondent	ever breastfed, not currently breastfeeding	Institutional delivery	no	no	no	Yes	yes	yes	smaller than average/very small	moderate	Stunted	underweighted	Not wasted	2001-3500	Yes	Yes	Yes	Yes	No	Yes
no education	cannot read at all	Agriculture	Currently employed	yes	Normal	Not anemic	primary	middle	Improved	Improved	Yes	Solid fuel	No, smokes nothing	big problem	no	Single	respondent	ever breastfed, not currently breastfeeding	Institutional delivery	no	yes, last two weeks	no	No	yes	yes	average	moderate	Stunted	Not_underweighted	Not wasted	2001-3500	Yes	Yes	Yes	Yes	No	No
no education	cannot read at all	Agriculture	Currently employed	yes	Normal	Anemic	primary	richer/rechest	Improved	Improved	Yes	Solid fuel	No, smokes nothing	big problem	yes	Single	respondent	ever breastfed, not currently breastfeeding	Home delivery	no	no	no	No	yes	no	larger than average/ very large	not anemic	Stunted	underweighted	Not wasted	2001-3500	Yes	No	No	No	No	No
primary	able to read whole sentence	Agriculture	Currently employed	yes	Normal	Not anemic	primary	middle	Improved	Improved	Yes	Solid fuel	No, smokes nothing	big problem	no	Single	respondent	still breastfeeding	Institutional delivery	no	yes, last two weeks	no	No	yes	yes	average	mild	Not_stunted	Not_underweighted	Not wasted	2001-3500	No	Yes	No	No	No	No
primary	able to read whole sentence	Not working	Not employed in past 12 months	no	Normal	Not anemic	secondary	richer/rechest	Improved	Improved	Yes	Solid fuel	No, smokes nothing	Not big problem	no	Single	respondent	ever breastfed, not currently breastfeeding	Institutional delivery	no	no	no	No	no	yes	average	not anemic	Not_stunted	Not_underweighted	Not wasted	1000-2000	No	No	No	No	No	No
primary	able to read whole sentence	Agriculture	Currently employed	yes	Normal	Not anemic	no education	richer/rechest	Improved	Improved	Yes	Solid fuel	No, smokes nothing	big problem	no	Single	respondent	still breastfeeding	Institutional delivery	no	yes, last two weeks	no	No	yes	yes	smaller than average/very small	mild	Not_stunted	underweighted	Wasted	1000-2000	Yes	Yes	Yes	No	Yes	Yes
no education	able to read whole sentence	Not working	Not employed in past 12 months	no	Overweight/Obesity	Not anemic	no education	richer/rechest	Improved	Improved	Yes	Solid fuel	No, smokes nothing	Not big problem	no	Single	respondent	still breastfeeding	Institutional delivery	no	yes, last two weeks	no	No	no	no	larger than average/ very large	not anemic	Stunted	Not_underweighted	Not wasted	1000-2000	Yes	No	No	No	No	No
no education	able to read whole sentence	Not working	Not employed in past 12 months	no	Overweight/Obesity	Not anemic	no education	richer/rechest	Improved	Improved	Yes	Solid fuel	No, smokes nothing	Not big problem	no	Single	respondent	ever breastfed, not currently breastfeeding	Institutional delivery	no	no	no	No	no	no	larger than average/ very large	not anemic	Not_stunted	Not_underweighted	Not wasted	1000-2000	No	No	No	No	No	No
secondary	able to read whole sentence	Professional/technical/managerial	Currently employed	yes	Normal	Not anemic	secondary	richer/rechest	Improved	Improved	Yes	Solid fuel	No, smokes nothing	Not big problem	yes	Single	respondent	ever breastfed, not currently breastfeeding	Institutional delivery	no	no	no	No	yes	yes	larger than average/ very large	not anemic	Not_stunted	Not_underweighted	Not wasted	1000-2000	No	No	No	No	No	No
primary	able to read whole sentence	Sales and services	Currently employed	yes	Normal	Not anemic	secondary	richer/rechest	Improved	Improved	Yes	Solid fuel	No, smokes nothing	big problem	no	Single	respondent	still breastfeeding	Institutional delivery	no	no	yes	Yes	yes	no	larger than average/ very large	moderate	Not_stunted	Not_underweighted	Not wasted	1000-2000	No	Yes	No	No	No	No
no education	able to read whole sentence	Sales and services	Currently employed	yes	Underweight	Not anemic	no education	richer/rechest	Improved	Improved	Yes	Solid fuel	No, smokes nothing	big problem	no	Single	respondent	still breastfeeding	Institutional delivery	no	no	no	No	no	yes	larger than average/ very large	not anemic	Not_stunted	Not_underweighted	Not wasted	1000-2000	No	No	No	No	No	No
primary	able to read whole sentence	Sales and services	Currently employed	yes	Normal	Not anemic	secondary	richer/rechest	Improved	Improved	Yes	Solid fuel	No, smokes nothing	Not big problem	no	Single	respondent	ever breastfed, not currently breastfeeding	Institutional delivery	no	yes, last two weeks	no	Yes	yes	yes	larger than average/ very large	not anemic	Stunted	Not_underweighted	Not wasted	1000-2000	Yes	No	No	No	No	No
secondary	able to read whole sentence	Sales and services	Currently employed	yes	Normal	Anemic	secondary	richer/rechest	Improved	Improved	Yes	Solid fuel	No, smokes nothing	big problem	yes	Single	respondent	ever breastfed, not currently breastfeeding	Institutional delivery	no	no	no	Yes	yes	yes	average	not anemic	Not_stunted	Not_underweighted	Not wasted	1000-2000	No	No	No	No	No	No
no education	cannot read at all	Agriculture	Currently employed	yes	Normal	Not anemic	no education	poorest/pooreer	Improved	Improved	Yes	Solid fuel	No, smokes nothing	big problem	no	Single	respondent	ever breastfed, not currently breastfeeding	Institutional delivery	no	no	no	No	yes	yes	average	not anemic	Not_stunted	Not_underweighted	Not wasted	2001-3500	No	No	No	No	No	No
no education	cannot read at all	Agriculture	Currently employed	yes	Normal	Not anemic	no education	poorest/pooreer	Improved	Improved	Yes	Solid fuel	No, smokes nothing	big problem	no	Single	respondent	ever breastfed, not currently breastfeeding	Institutional delivery	no	no	no	Yes	yes	yes	average	not anemic	Not_stunted	Not_underweighted	Not wasted	2001-3500	No	No	No	No	No	No
primary	able to read whole sentence	Agriculture	Currently employed	yes	Normal	Not anemic	primary	richer/rechest	Improved	Unimproved	Yes	Solid fuel	No, smokes nothing	big problem	no	Single	respondent	ever breastfed, not currently breastfeeding	Institutional delivery	no	no	no	No	no	yes	larger than average/ very large	not anemic	Not_stunted	Not_underweighted	Not wasted	2001-3500	No	No	No	No	No	No
no education	cannot read at all	Agriculture	Currently employed	yes	Normal	Not anemic	no education	poorest/pooreer	Improved	Improved	Yes	Solid fuel	No, smokes nothing	big problem	no	Single	respondent	still breastfeeding	Institutional delivery	no	yes, last two weeks	yes	Yes	no	no	average	not anemic	Not_stunted	Not_underweighted	Not wasted	2001-3500	No	No	No	No	No	No
no education	cannot read at all	Agriculture	Currently employed	yes	Normal	Not anemic	no education	poorest/pooreer	Improved	Improved	Yes	Solid fuel	No, smokes nothing	big problem	no	Single	respondent	ever breastfed, not currently breastfeeding	Institutional delivery	no	no	yes	Yes	no	no	average	not anemic	Not_stunted	Not_underweighted	Not wasted	2001-3500	No	No	No	No	No	No
secondary	able to read whole sentence	Agriculture	Currently employed	yes	Normal	Not anemic	no education	poorest/pooreer	Improved	Improved	No	Solid fuel	No, smokes nothing	big problem	no	Single	respondent	ever breastfed, not currently breastfeeding	Institutional delivery	no	no	no	Yes	no	no	smaller than average/very small	not anemic	Stunted	underweighted	Not wasted	2001-3500	Yes	No	No	No	No	No
no education	cannot read at all	Agriculture	Currently employed	yes	Underweight	Anemic	no education	poorest/pooreer	Improved	Improved	Yes	Solid fuel	No, smokes nothing	Not big problem	no	Single	respondent	ever breastfed, not currently breastfeeding	Institutional delivery	no	yes, last two weeks	no	Yes	yes	yes	average	mild	Stunted	underweighted	Not wasted	2001-3500	Yes	Yes	Yes	Yes	No	Yes
primary	able to read whole sentence	Agriculture	Currently employed	yes	Normal	Not anemic	no education	poorest/pooreer	Improved	Unimproved	No	Solid fuel	No, smokes nothing	big problem	no	Single	respondent	still breastfeeding	Institutional delivery	no	no	yes	Yes	yes	no	larger than average/ very large	not anemic	Not_stunted	Not_underweighted	Not wasted	2001-3500	No	No	No	No	No	No
primary	able to read whole sentence	Agriculture	Currently employed	yes	Normal	Not anemic	no education	poorest/pooreer	Improved	Unimproved	No	Solid fuel	No, smokes nothing	big problem	no	Single	respondent	ever breastfed, not currently breastfeeding	Institutional delivery	no	no	no	Yes	yes	yes	larger than average/ very large	mild	Stunted	underweighted	Not wasted	2001-3500	Yes	Yes	Yes	Yes	No	Yes
primary	able to read whole sentence	Agriculture	Currently employed	yes	Normal	Not anemic	primary	middle	Improved	Unimproved	No	Solid fuel	No, smokes nothing	big problem	yes	Single	respondent	never breastfed	Institutional delivery	no	yes, last two weeks	yes	Yes	yes	yes	larger than average/ very large	not anemic	Stunted	underweighted	Not wasted	1000-2000	Yes	No	No	No	No	No
primary	able to read whole sentence	Agriculture	Currently employed	yes	Normal	Not anemic	primary	middle	Improved	Unimproved	No	Solid fuel	No, smokes nothing	big problem	yes	Single	respondent	never breastfed	Institutional delivery	no	no	yes	No	yes	yes	larger than average/ very large	not anemic	Stunted	underweighted	Not wasted	1000-2000	Yes	No	No	No	No	No
primary	able to read only parts sentence	Agriculture	Currently employed	yes	Normal	Anemic	no education	poorest/pooreer	Improved	Unimproved	No	Solid fuel	Yes, Use cigarettes/ tobacco	Not big problem	no	Single	respondent	still breastfeeding	Institutional delivery	no	yes, last two weeks	yes	Yes	yes	yes	smaller than average/very small	moderate	Not_stunted	underweighted	Not wasted	1000-2000	Yes	Yes	Yes	No	No	Yes
primary	cannot read at all	Agriculture	Currently employed	yes	Normal	Anemic	primary	poorest/pooreer	Improved	Improved	No	Solid fuel	No, smokes nothing	Not big problem	no	Single	respondent	still breastfeeding	Institutional delivery	no	yes, last two weeks	yes	Yes	yes	no	average	mild	Not_stunted	underweighted	Not wasted	1000-2000	Yes	Yes	Yes	No	No	Yes
primary	cannot read at all	Agriculture	Currently employed	yes	Normal	Anemic	primary	poorest/pooreer	Improved	Improved	No	Solid fuel	No, smokes nothing	Not big problem	no	Single	respondent	ever breastfed, not currently breastfeeding	Institutional delivery	no	no	no	No	yes	no	larger than average/ very large	not anemic	Not_stunted	underweighted	Not wasted	1000-2000	Yes	No	No	No	No	No
no education	cannot read at all	Agriculture	Currently employed	yes	Underweight	Not anemic	no education	poorest/pooreer	Improved	Unimproved	No	Solid fuel	No, smokes nothing	big problem	yes	Single	respondent	still breastfeeding	Home delivery	no	no	yes	Yes	yes	yes	average	mild	Stunted	underweighted	Not wasted	1000-2000	Yes	Yes	Yes	Yes	No	Yes
primary	able to read only parts sentence	Agriculture	Currently employed	yes	Normal	Not anemic	no education	poorest/pooreer	Improved	Unimproved	No	Solid fuel	No, smokes nothing	big problem	no	Single	respondent	still breastfeeding	Institutional delivery	no	yes, last two weeks	no	Yes	yes	yes	smaller than average/very small	not anemic	Stunted	underweighted	Not wasted	1000-2000	Yes	No	No	No	No	No
no education	able to read only parts sentence	Agriculture	Currently employed	yes	Normal	Anemic	no education	poorest/pooreer	Improved	Unimproved	Yes	Solid fuel	No, smokes nothing	Not big problem	no	Single	respondent	still breastfeeding	Institutional delivery	no	no	no	Yes	yes	yes	average	mild	Stunted	Not_underweighted	Not wasted	1000-2000	Yes	Yes	Yes	Yes	No	No
no education	able to read whole sentence	Agriculture	Currently employed	yes	Normal	Not anemic	primary	poorest/pooreer	Improved	Improved	No	Solid fuel	No, smokes nothing	big problem	no	Single	respondent	never breastfed	Institutional delivery	no	no	yes	No	yes	no	smaller than average/very small	moderate	Stunted	underweighted	Not wasted	1000-2000	Yes	Yes	Yes	Yes	No	Yes
no education	able to read whole sentence	Agriculture	Currently employed	yes	Normal	Not anemic	primary	poorest/pooreer	Improved	Improved	No	Solid fuel	No, smokes nothing	big problem	no	Single	respondent	ever breastfed, not currently breastfeeding	Institutional delivery	no	no	yes	No	no	yes	average	not anemic	Stunted	Not_underweighted	Not wasted	1000-2000	Yes	No	No	No	No	No
primary	able to read only parts sentence	Agriculture	Currently employed	yes	Normal	Anemic	secondary	richer/rechest	Improved	Improved	No	Solid fuel	No, smokes nothing	big problem	no	Single	respondent	still breastfeeding	Institutional delivery	no	no	no	Yes	yes	yes	larger than average/ very large	not anemic	Stunted	Not_underweighted	Not wasted	1000-2000	Yes	No	No	No	No	No
primary	able to read only parts sentence	Agriculture	Currently employed	yes	Normal	Anemic	secondary	richer/rechest	Improved	Improved	No	Solid fuel	No, smokes nothing	big problem	no	Single	respondent	ever breastfed, not currently breastfeeding	Institutional delivery	no	no	no	No	no	yes	smaller than average/very small	not anemic	Stunted	Not_underweighted	Not wasted	1000-2000	Yes	No	No	No	No	No
primary	able to read whole sentence	Agriculture	Currently employed	yes	Normal	Not anemic	primary	poorest/pooreer	Improved	Unimproved	No	Solid fuel	No, smokes nothing	Not big problem	no	Single	respondent	ever breastfed, not currently breastfeeding	Institutional delivery	no	no	yes	Yes	yes	yes	larger than average/ very large	not anemic	Stunted	Not_underweighted	Not wasted	1000-2000	Yes	No	No	No	No	No
primary	able to read whole sentence	Agriculture	Currently employed	yes	Underweight	Not anemic	primary	richer/rechest	Improved	Improved	No	Solid fuel	No, smokes nothing	big problem	no	Single	respondent	ever breastfed, not currently breastfeeding	Institutional delivery	no	no	yes	Yes	yes	yes	larger than average/ very large	mild	Not_stunted	Not_underweighted	Not wasted	1000-2000	No	Yes	No	No	No	No
no education	able to read whole sentence	Agriculture	Employed in past 12 months, not currently	no	Underweight	Not anemic	no education	poorest/pooreer	Improved	Unimproved	Yes	Solid fuel	No, smokes nothing	Not big problem	no	Single	respondent	still breastfeeding	Institutional delivery	no	yes, last two weeks	no	Yes	yes	no	larger than average/ very large	mild	Stunted	underweighted	Not wasted	1000-2000	Yes	Yes	Yes	Yes	No	Yes
no education	able to read whole sentence	Agriculture	Employed in past 12 months, not currently	no	Underweight	Not anemic	no education	poorest/pooreer	Improved	Unimproved	Yes	Solid fuel	No, smokes nothing	Not big problem	no	Single	respondent	ever breastfed, not currently breastfeeding	Institutional delivery	no	no	no	Yes	yes	yes	average	not anemic	Stunted	underweighted	Not wasted	1000-2000	Yes	No	No	No	No	No
secondary	able to read whole sentence	Agriculture	Currently employed	yes	Normal	Anemic	secondary	richer/rechest	Improved	Improved	Yes	Solid fuel	No, smokes nothing	big problem	no	Single	respondent	ever breastfed, not currently breastfeeding	Institutional delivery	no	yes, last two weeks	no	No	yes	yes	larger than average/ very large	mild	Stunted	Not_underweighted	Not wasted	<1000	Yes	Yes	Yes	Yes	No	No
primary	able to read whole sentence	Agriculture	Currently employed	yes	Normal	Anemic	primary	poorest/pooreer	Improved	Improved	No	Solid fuel	No, smokes nothing	Not big problem	no	Single	respondent	still breastfeeding	Institutional delivery	no	no	no	No	no	no	larger than average/ very large	moderate	Stunted	underweighted	Not wasted	<1000	Yes	Yes	Yes	Yes	No	Yes
primary	able to read whole sentence	Agriculture	Currently employed	yes	Normal	Anemic	primary	poorest/pooreer	Improved	Improved	No	Solid fuel	No, smokes nothing	Not big problem	no	Single	respondent	ever breastfed, not currently breastfeeding	Institutional delivery	no	no	no	No	no	no	larger than average/ very large	moderate	Stunted	Not_underweighted	Not wasted	<1000	Yes	Yes	Yes	Yes	No	No
no education	cannot read at all	Agriculture	Currently employed	yes	Normal	Not anemic	primary	richer/rechest	Improved	Improved	Yes	Solid fuel	No, smokes nothing	big problem	no	Single	respondent	still breastfeeding	Institutional delivery	no	no	no	No	yes	yes	larger than average/ very large	not anemic	Stunted	Not_underweighted	Not wasted	<1000	Yes	No	No	No	No	No
no education	cannot read at all	Agriculture	Currently employed	yes	Normal	Not anemic	primary	richer/rechest	Improved	Improved	Yes	Solid fuel	No, smokes nothing	big problem	no	Single	respondent	ever breastfed, not currently breastfeeding	Institutional delivery	no	no	no	No	yes	yes	average	moderate	Stunted	Not_underweighted	Not wasted	<1000	Yes	Yes	Yes	Yes	No	No
primary	able to read whole sentence	Agriculture	Currently employed	yes	Normal	Not anemic	no education	poorest/pooreer	Improved	Improved	Yes	Solid fuel	No, smokes nothing	Not big problem	no	Single	respondent	still breastfeeding	Institutional delivery	no	no	yes	Yes	yes	yes	average	moderate	Stunted	Not_underweighted	Not wasted	<1000	Yes	Yes	Yes	Yes	No	No
no education	cannot read at all	Agriculture	Employed in past 12 months, not currently	no	Normal	Anemic	no education	richer/rechest	Improved	Improved	Yes	Solid fuel	No, smokes nothing	Not big problem	no	Single	respondent	ever breastfed, not currently breastfeeding	Institutional delivery	no	no	yes	Yes	yes	yes	larger than average/ very large	moderate	Stunted	Not_underweighted	Not wasted	<1000	Yes	Yes	Yes	Yes	No	No
no education	cannot read at all	Agriculture	Employed in past 12 months, not currently	no	Normal	Anemic	no education	richer/rechest	Improved	Improved	Yes	Solid fuel	No, smokes nothing	Not big problem	no	Single	respondent	ever breastfed, not currently breastfeeding	Institutional delivery	no	no	no	No	yes	yes	larger than average/ very large	not anemic	Not_stunted	Not_underweighted	Not wasted	<1000	No	No	No	No	No	No
primary	able to read whole sentence	Agriculture	Currently employed	yes	Normal	Anemic	primary	richer/rechest	Unimproved	Improved	Yes	Solid fuel	No, smokes nothing	Not big problem	no	Single	respondent	still breastfeeding	Institutional delivery	no	no	no	No	no	yes	larger than average/ very large	not anemic	Stunted	underweighted	Not wasted	<1000	Yes	No	No	No	No	No
secondary	able to read whole sentence	Agriculture	Currently employed	yes	Normal	Anemic	no education	poorest/pooreer	Improved	Unimproved	Yes	Solid fuel	No, smokes nothing	big problem	no	Single	respondent	still breastfeeding	Institutional delivery	no	yes, last two weeks	yes	Yes	yes	yes	average	moderate	Stunted	underweighted	Not wasted	<1000	Yes	Yes	Yes	Yes	No	Yes
secondary	able to read whole sentence	Agriculture	Currently employed	yes	Normal	Anemic	secondary	richer/rechest	Unimproved	Unimproved	No	Other	No, smokes nothing	big problem	no	Single	lives elsewhere	ever breastfed, not currently breastfeeding	Home delivery	no	yes, last two weeks	no	Yes	no	no	smaller than average/very small	not anemic	Not_stunted	Not_underweighted	Not wasted	<1000	No	No	No	No	No	No
no education	cannot read at all	Agriculture	Currently employed	yes	Normal	Anemic	primary	richer/rechest	Unimproved	Improved	Yes	Solid fuel	No, smokes nothing	Not big problem	no	Single	respondent	ever breastfed, not currently breastfeeding	Institutional delivery	no	no	no	Yes	no	no	larger than average/ very large	mild	Stunted	underweighted	Not wasted	<1000	Yes	Yes	Yes	Yes	No	Yes
no education	able to read whole sentence	Agriculture	Currently employed	yes	Underweight	Anemic	no education	richer/rechest	Improved	Improved	Yes	Solid fuel	No, smokes nothing	big problem	yes	Single	respondent	ever breastfed, not currently breastfeeding	Home delivery	no	no	no	No	yes	yes	average	mild	Stunted	underweighted	Not wasted	1000-2000	Yes	Yes	Yes	Yes	No	Yes
no education	cannot read at all	Agriculture	Currently employed	yes	Underweight	Not anemic	no education	poorest/pooreer	Unimproved	Improved	No	Solid fuel	No, smokes nothing	big problem	yes	Single	respondent	ever breastfed, not currently breastfeeding	Institutional delivery	no	no	no	No	no	no	average	not anemic	Stunted	underweighted	Not wasted	1000-2000	Yes	No	No	No	No	No
no education	cannot read at all	Agriculture	Currently employed	yes	Underweight	Not anemic	no education	poorest/pooreer	Unimproved	Improved	No	Solid fuel	No, smokes nothing	big problem	yes	Single	respondent	ever breastfed, not currently breastfeeding	Institutional delivery	no	no	no	No	no	no	larger than average/ very large	not anemic	Stunted	underweighted	Not wasted	1000-2000	Yes	No	No	No	No	No
no education	cannot read at all	Agriculture	Currently employed	yes	Normal	Anemic	primary	poorest/pooreer	Unimproved	Improved	No	Solid fuel	No, smokes nothing	big problem	no	Single	respondent	still breastfeeding	Institutional delivery	no	no	no	Yes	yes	yes	smaller than average/very small	not anemic	Not_stunted	Not_underweighted	Not wasted	1000-2000	No	No	No	No	No	No
primary	able to read whole sentence	Agriculture	Currently employed	yes	Overweight/Obesity	Not anemic	no education	richer/rechest	Improved	Improved	No	Solid fuel	No, smokes nothing	big problem	no	Single	respondent	ever breastfed, not currently breastfeeding	Institutional delivery	no	yes, last two weeks	no	No	yes	yes	larger than average/ very large	mild	Stunted	Not_underweighted	Not wasted	1000-2000	Yes	Yes	Yes	Yes	No	No
primary	able to read whole sentence	Agriculture	Currently employed	yes	Overweight/Obesity	Not anemic	no education	richer/rechest	Improved	Improved	No	Solid fuel	No, smokes nothing	big problem	no	Single	respondent	ever breastfed, not currently breastfeeding	Institutional delivery	no	no	no	Yes	yes	yes	larger than average/ very large	moderate	Not_stunted	Not_underweighted	Not wasted	1000-2000	No	Yes	No	No	No	No
no education	cannot read at all	Agriculture	Currently employed	yes	Normal	Anemic	primary	richer/rechest	Improved	Improved	Yes	Solid fuel	No, smokes nothing	big problem	no	Single	respondent	ever breastfed, not currently breastfeeding	Institutional delivery	no	no	no	No	yes	yes	average	not anemic	Stunted	underweighted	Not wasted	1000-2000	Yes	No	No	No	No	No
no education	able to read whole sentence	Agriculture	Currently employed	yes	Underweight	Not anemic	primary	poorest/pooreer	Unimproved	Unimproved	No	Solid fuel	No, smokes nothing	big problem	no	Single	respondent	still breastfeeding	Institutional delivery	no	no	no	No	yes	yes	average	moderate	Stunted	Not_underweighted	Not wasted	1000-2000	Yes	Yes	Yes	Yes	No	No
primary	able to read whole sentence	Agriculture	Currently employed	yes	Normal	Anemic	no education	poorest/pooreer	Improved	Improved	Yes	Solid fuel	No, smokes nothing	big problem	no	Single	respondent	ever breastfed, not currently breastfeeding	Institutional delivery	no	no	no	No	yes	yes	average	not anemic	Stunted	Not_underweighted	Not wasted	1000-2000	Yes	No	No	No	No	No
no education	cannot read at all	Agriculture	Currently employed	yes	Overweight/Obesity	Anemic	no education	middle	Unimproved	Improved	No	Solid fuel	No, smokes nothing	big problem	no	Single	respondent	ever breastfed, not currently breastfeeding	Institutional delivery	no	no	no	No	no	yes	average	mild	Stunted	Not_underweighted	Not wasted	1000-2000	Yes	Yes	Yes	Yes	No	No
primary	able to read whole sentence	Agriculture	Currently employed	yes	Underweight	Not anemic	primary	poorest/pooreer	Improved	Improved	No	Solid fuel	No, smokes nothing	big problem	no	Single	respondent	still breastfeeding	Institutional delivery	no	yes, last two weeks	no	Yes	yes	yes	average	not anemic	Not_stunted	Not_underweighted	Not wasted	1000-2000	No	No	No	No	No	No
primary	able to read whole sentence	Agriculture	Currently employed	yes	Underweight	Not anemic	primary	poorest/pooreer	Improved	Improved	No	Solid fuel	No, smokes nothing	big problem	no	Single	respondent	ever breastfed, not currently breastfeeding	Institutional delivery	no	no	yes	No	yes	yes	smaller than average/very small	not anemic	Stunted	Not_underweighted	Not wasted	1000-2000	Yes	No	No	No	No	No
no education	cannot read at all	Agriculture	Currently employed	yes	Normal	Not anemic	primary	richer/rechest	Improved	Unimproved	Yes	Solid fuel	No, smokes nothing	big problem	no	Single	respondent	ever breastfed, not currently breastfeeding	Institutional delivery	no	no	yes	Yes	no	yes	average	moderate	Stunted	Not_underweighted	Not wasted	1000-2000	Yes	Yes	Yes	Yes	No	No
no education	cannot read at all	Agriculture	Currently employed	yes	Normal	Not anemic	no education	poorest/pooreer	Improved	Unimproved	Yes	Solid fuel	No, smokes nothing	big problem	yes	Single	respondent	ever breastfed, not currently breastfeeding	Institutional delivery	no	no	no	No	yes	yes	larger than average/ very large	not anemic	Stunted	Not_underweighted	Not wasted	1000-2000	Yes	No	No	No	No	No
primary	able to read whole sentence	Agriculture	Currently employed	yes	Normal	Anemic	secondary	richer/rechest	Improved	Unimproved	Yes	Solid fuel	No, smokes nothing	big problem	yes	Single	respondent	ever breastfed, not currently breastfeeding	Institutional delivery	no	no	yes	No	yes	yes	average	not anemic	Stunted	Not_underweighted	Not wasted	1000-2000	Yes	No	No	No	No	No
primary	able to read whole sentence	Agriculture	Currently employed	yes	Normal	Anemic	secondary	richer/rechest	Improved	Unimproved	Yes	Solid fuel	No, smokes nothing	big problem	yes	Single	respondent	ever breastfed, not currently breastfeeding	Institutional delivery	no	no	no	No	yes	yes	average	moderate	Stunted	underweighted	Not wasted	1000-2000	Yes	Yes	Yes	Yes	No	Yes
no education	cannot read at all	Agriculture	Currently employed	yes	Normal	Anemic	no education	middle	Unimproved	Unimproved	Yes	Other	No, smokes nothing	big problem	no	Single	respondent	still breastfeeding	Institutional delivery	no	yes, last two weeks	no	Yes	yes	yes	average	moderate	Not_stunted	Not_underweighted	Not wasted	1000-2000	No	Yes	No	No	No	No
primary	able to read whole sentence	Agriculture	Currently employed	yes	Normal	Anemic	secondary	poorest/pooreer	Improved	Improved	No	Solid fuel	No, smokes nothing	big problem	no	Single	respondent	still breastfeeding	Institutional delivery	no	yes, last two weeks	no	Yes	yes	yes	larger than average/ very large	moderate	Stunted	Not_underweighted	Not wasted	1000-2000	Yes	Yes	Yes	Yes	No	No
primary	able to read only parts sentence	Agriculture	Currently employed	yes	Underweight	Not anemic	primary	richer/rechest	Improved	Improved	No	Solid fuel	No, smokes nothing	big problem	no	Single	respondent	still breastfeeding	Institutional delivery	no	no	no	No	yes	no	average	moderate	Stunted	underweighted	Not wasted	1000-2000	Yes	Yes	Yes	Yes	No	Yes
primary	able to read only parts sentence	Agriculture	Currently employed	yes	Underweight	Not anemic	primary	richer/rechest	Improved	Improved	No	Solid fuel	No, smokes nothing	big problem	no	Single	respondent	ever breastfed, not currently breastfeeding	Institutional delivery	no	no	no	No	yes	yes	average	not anemic	Stunted	underweighted	Not wasted	1000-2000	Yes	No	No	No	No	No
no education	cannot read at all	Agriculture	Currently employed	yes	Normal	Not anemic	no education	poorest/pooreer	Improved	Unimproved	No	Solid fuel	No, smokes nothing	big problem	no	Single	respondent	still breastfeeding	Home delivery	no	no	no	No	no	no	average	mild	Stunted	Not_underweighted	Not wasted	1000-2000	Yes	Yes	Yes	Yes	No	No
no education	cannot read at all	Agriculture	Currently employed	yes	Normal	Not anemic	no education	poorest/pooreer	Improved	Unimproved	No	Solid fuel	No, smokes nothing	big problem	no	Single	respondent	ever breastfed, not currently breastfeeding	Home delivery	no	no	no	No	no	yes	average	mild	Stunted	underweighted	Not wasted	1000-2000	Yes	Yes	Yes	Yes	No	Yes
primary	able to read whole sentence	Agriculture	Currently employed	yes	Normal	Not anemic	primary	richer/rechest	Improved	Improved	Yes	Solid fuel	No, smokes nothing	big problem	yes	Single	respondent	ever breastfed, not currently breastfeeding	Institutional delivery	no	yes, last two weeks	no	Yes	yes	yes	average	not anemic	Not_stunted	Not_underweighted	Not wasted	1000-2000	No	No	No	No	No	No
secondary	able to read whole sentence	Agriculture	Currently employed	yes	Normal	Anemic	primary	richer/rechest	Improved	Improved	No	Solid fuel	No, smokes nothing	big problem	no	Single	respondent	ever breastfed, not currently breastfeeding	Institutional delivery	no	no	no	Yes	yes	yes	average	mild	Stunted	Not_underweighted	Not wasted	1000-2000	Yes	Yes	Yes	Yes	No	No
no education	cannot read at all	Agriculture	Currently employed	yes	Normal	Anemic	no education	poorest/pooreer	Improved	Unimproved	No	Solid fuel	No, smokes nothing	big problem	no	Single	respondent	ever breastfed, not currently breastfeeding	Home delivery	no	no	no	No	yes	yes	average	moderate	Stunted	Not_underweighted	Not wasted	1000-2000	Yes	Yes	Yes	Yes	No	No
no education	cannot read at all	Agriculture	Currently employed	yes	Normal	Anemic	primary	richer/rechest	Unimproved	Improved	No	Solid fuel	No, smokes nothing	Not big problem	no	Single	respondent	still breastfeeding	Institutional delivery	no	no	no	No	yes	yes	average	mild	Not_stunted	Not_underweighted	Not wasted	1000-2000	No	Yes	No	No	No	No
secondary	able to read whole sentence	Agriculture	Currently employed	yes	Normal	Not anemic	secondary	middle	Improved	Unimproved	Yes	Solid fuel	No, smokes nothing	Not big problem	no	Single	respondent	ever breastfed, not currently breastfeeding	Institutional delivery	no	no	yes	Yes	no	yes	average	not anemic	Stunted	underweighted	Not wasted	1000-2000	Yes	No	No	No	No	No
primary	able to read whole sentence	Agriculture	Currently employed	yes	Normal	Not anemic	no education	richer/rechest	Improved	Unimproved	Yes	Solid fuel	No, smokes nothing	big problem	no	Single	respondent	still breastfeeding	Institutional delivery	no	no	no	Yes	yes	yes	larger than average/ very large	not anemic	Not_stunted	Not_underweighted	Not wasted	1000-2000	No	No	No	No	No	No
no education	cannot read at all	Agriculture	Currently employed	yes	Underweight	Anemic	no education	poorest/pooreer	Improved	Unimproved	No	Solid fuel	No, smokes nothing	big problem	no	Single	respondent	ever breastfed, not currently breastfeeding	Home delivery	no	no	no	No	yes	yes	average	not anemic	Stunted	underweighted	Not wasted	1000-2000	Yes	No	No	No	No	No
secondary	able to read whole sentence	Professional/technical/managerial	Currently employed	yes	Underweight	Not anemic	secondary	richer/rechest	Improved	Improved	Yes	Solid fuel	No, smokes nothing	Not big problem	yes	Single	respondent	still breastfeeding	Institutional delivery	no	no	yes	Yes	yes	yes	smaller than average/very small	not anemic	Stunted	Not_underweighted	Not wasted	1000-2000	Yes	No	No	No	No	No
secondary	able to read whole sentence	Professional/technical/managerial	Currently employed	yes	Underweight	Not anemic	secondary	richer/rechest	Improved	Improved	Yes	Solid fuel	No, smokes nothing	Not big problem	yes	Single	respondent	ever breastfed, not currently breastfeeding	Institutional delivery	no	no	no	No	yes	yes	average	not anemic	Stunted	Not_underweighted	Not wasted	1000-2000	Yes	No	No	No	No	No
primary	able to read whole sentence	Agriculture	Currently employed	yes	Normal	Anemic	primary	poorest/pooreer	Improved	Unimproved	No	Solid fuel	No, smokes nothing	big problem	no	Single	respondent	ever breastfed, not currently breastfeeding	Institutional delivery	no	no	yes	Yes	yes	yes	average	moderate	Stunted	underweighted	Not wasted	1000-2000	Yes	Yes	Yes	Yes	No	Yes
primary	able to read whole sentence	Sales and services	Currently employed	yes	Normal	Not anemic	primary	poorest/pooreer	Improved	Improved	No	Solid fuel	No, smokes nothing	big problem	yes	Single	respondent	ever breastfed, not currently breastfeeding	Institutional delivery	no	no	no	No	yes	yes	smaller than average/very small	not anemic	Stunted	underweighted	Not wasted	1000-2000	Yes	No	No	No	No	No
no education	cannot read at all	Agriculture	Employed in past 12 months, not currently	no	Underweight	Not anemic	no education	richer/rechest	Improved	Improved	Yes	Solid fuel	No, smokes nothing	Not big problem	no	Single	respondent	still breastfeeding	Institutional delivery	no	no	no	Yes	no	no	smaller than average/very small	mild	Not_stunted	Not_underweighted	Not wasted	<1000	No	Yes	No	No	No	No
no education	cannot read at all	Agriculture	Employed in past 12 months, not currently	no	Underweight	Not anemic	no education	richer/rechest	Improved	Improved	Yes	Solid fuel	No, smokes nothing	Not big problem	no	Single	respondent	ever breastfed, not currently breastfeeding	Institutional delivery	no	no	no	Yes	yes	no	average	not anemic	Not_stunted	Not_underweighted	Not wasted	<1000	No	No	No	No	No	No
no education	cannot read at all	Agriculture	Employed in past 12 months, not currently	no	Underweight	Not anemic	no education	richer/rechest	Improved	Improved	Yes	Solid fuel	No, smokes nothing	Not big problem	no	Single	respondent	ever breastfed, not currently breastfeeding	Institutional delivery	no	no	yes	No	yes	yes	larger than average/ very large	not anemic	Not_stunted	Not_underweighted	Not wasted	<1000	No	No	No	No	No	No
secondary	able to read whole sentence	Agriculture	Employed in past 12 months, not currently	no	Normal	Not anemic	primary	richer/rechest	Improved	Improved	Yes	Solid fuel	No, smokes nothing	big problem	no	Single	respondent	ever breastfed, not currently breastfeeding	Institutional delivery	no	no	yes	Yes	no	yes	average	not anemic	Stunted	Not_underweighted	Not wasted	<1000	Yes	No	No	No	No	No
secondary	able to read whole sentence	Agriculture	Employed in past 12 months, not currently	no	Normal	Not anemic	primary	richer/rechest	Improved	Improved	Yes	Solid fuel	No, smokes nothing	big problem	no	Single	respondent	ever breastfed, not currently breastfeeding	Institutional delivery	no	no	no	No	yes	yes	smaller than average/very small	not anemic	Not_stunted	Not_underweighted	Not wasted	<1000	No	No	No	No	No	No
primary	able to read whole sentence	Agriculture	Currently employed	yes	Normal	Not anemic	no education	richer/rechest	Improved	Improved	Yes	Solid fuel	No, smokes nothing	big problem	no	Single	respondent	ever breastfed, not currently breastfeeding	Institutional delivery	no	no	no	No	yes	no	larger than average/ very large	mild	Stunted	Not_underweighted	Not wasted	<1000	Yes	Yes	Yes	Yes	No	No
primary	able to read whole sentence	Agriculture	Currently employed	yes	Overweight/Obesity	Anemic	primary	richer/rechest	Improved	Improved	Yes	Solid fuel	No, smokes nothing	big problem	yes	Single	respondent	still breastfeeding	Institutional delivery	no	yes, last two weeks	no	No	yes	yes	average	mild	Not_stunted	Not_underweighted	Not wasted	<1000	No	Yes	No	No	No	No
primary	able to read whole sentence	Agriculture	Currently employed	yes	Normal	Anemic	no education	poorest/pooreer	Improved	Unimproved	No	Solid fuel	No, smokes nothing	big problem	no	Single	respondent	ever breastfed, not currently breastfeeding	Institutional delivery	no	yes, last two weeks	yes	No	yes	yes	larger than average/ very large	mild	Not_stunted	Not_underweighted	Not wasted	<1000	No	Yes	No	No	No	No
primary	able to read whole sentence	Agriculture	Currently employed	yes	Normal	Anemic	no education	poorest/pooreer	Improved	Unimproved	No	Solid fuel	No, smokes nothing	big problem	no	Single	respondent	ever breastfed, not currently breastfeeding	Institutional delivery	no	no	no	Yes	yes	yes	average	not anemic	Stunted	Not_underweighted	Not wasted	<1000	Yes	No	No	No	No	No
primary	able to read whole sentence	Agriculture	Currently employed	yes	Overweight/Obesity	Not anemic	primary	middle	Improved	Improved	Yes	Solid fuel	No, smokes nothing	big problem	no	Single	respondent	never breastfed	Home delivery	no	yes, last two weeks	yes	Yes	yes	yes	larger than average/ very large	not anemic	Not_stunted	Not_underweighted	Not wasted	<1000	No	No	No	No	No	No
primary	able to read whole sentence	Agriculture	Currently employed	yes	Overweight/Obesity	Not anemic	primary	richer/rechest	Improved	Improved	Yes	Solid fuel	No, smokes nothing	big problem	yes	Single	respondent	still breastfeeding	Institutional delivery	no	no	no	No	yes	yes	larger than average/ very large	not anemic	Stunted	underweighted	Wasted	1000-2000	Yes	No	No	No	No	No
primary	able to read whole sentence	Agriculture	Currently employed	yes	Overweight/Obesity	Not anemic	primary	richer/rechest	Improved	Improved	Yes	Solid fuel	No, smokes nothing	big problem	yes	Multiple	respondent	ever breastfed, not currently breastfeeding	Institutional delivery	no	no	no	No	yes	yes	average	not anemic	Stunted	underweighted	Wasted	1000-2000	Yes	No	No	No	No	No
primary	able to read whole sentence	Agriculture	Currently employed	yes	Overweight/Obesity	Not anemic	primary	richer/rechest	Improved	Improved	Yes	Solid fuel	No, smokes nothing	big problem	yes	Multiple	respondent	ever breastfed, not currently breastfeeding	Institutional delivery	no	no	no	No	yes	yes	average	mild	Not_stunted	Not_underweighted	Not wasted	1000-2000	No	Yes	No	No	No	No
primary	able to read whole sentence	Not working	Not employed in past 12 months	no	Overweight/Obesity	Anemic	primary	richer/rechest	Improved	Improved	Yes	Solid fuel	No, smokes nothing	Not big problem	no	Single	respondent	still breastfeeding	Institutional delivery	no	no	yes	No	yes	yes	larger than average/ very large	moderate	Not_stunted	Not_underweighted	Not wasted	1000-2000	No	Yes	No	No	No	No
primary	able to read whole sentence	Not working	Not employed in past 12 months	no	Overweight/Obesity	Anemic	primary	richer/rechest	Improved	Improved	Yes	Solid fuel	No, smokes nothing	Not big problem	no	Single	respondent	ever breastfed, not currently breastfeeding	Institutional delivery	no	no	no	Yes	yes	yes	larger than average/ very large	not anemic	Not_stunted	Not_underweighted	Not wasted	1000-2000	No	No	No	No	No	No
primary	able to read whole sentence	Not working	Not employed in past 12 months	no	Overweight/Obesity	Anemic	primary	richer/rechest	Improved	Improved	Yes	Solid fuel	No, smokes nothing	Not big problem	no	Single	respondent	ever breastfed, not currently breastfeeding	Institutional delivery	no	no	no	Yes	yes	yes	larger than average/ very large	mild	Not_stunted	Not_underweighted	Not wasted	1000-2000	No	Yes	No	No	No	No
secondary	able to read whole sentence	Agriculture	Currently employed	yes	Normal	Not anemic	secondary	richer/rechest	Improved	Improved	Yes	Solid fuel	No, smokes nothing	Not big problem	no	Single	respondent	ever breastfed, not currently breastfeeding	Institutional delivery	no	yes, last two weeks	yes	Yes	yes	yes	smaller than average/very small	not anemic	Not_stunted	Not_underweighted	Not wasted	1000-2000	No	No	No	No	No	No
secondary	able to read whole sentence	Agriculture	Currently employed	yes	Normal	Not anemic	primary	richer/rechest	Improved	Improved	Yes	Solid fuel	No, smokes nothing	Not big problem	no	Single	respondent	still breastfeeding	Institutional delivery	no	no	no	Yes	yes	no	average	moderate	Not_stunted	Not_underweighted	Not wasted	1000-2000	No	Yes	No	No	No	No
no education	able to read whole sentence	Agriculture	Currently employed	yes	Normal	Not anemic	no education	richer/rechest	Improved	Improved	Yes	Solid fuel	No, smokes nothing	big problem	no	Single	respondent	ever breastfed, not currently breastfeeding	Institutional delivery	no	no	yes	No	yes	yes	average	mild	Not_stunted	Not_underweighted	Not wasted	1000-2000	No	Yes	No	No	No	No
secondary	able to read whole sentence	Agriculture	Currently employed	yes	Normal	Not anemic	no education	richer/rechest	Improved	Improved	No	Solid fuel	No, smokes nothing	big problem	no	Single	respondent	still breastfeeding	Institutional delivery	no	no	no	No	yes	yes	larger than average/ very large	not anemic	Not_stunted	Not_underweighted	Not wasted	1000-2000	No	No	No	No	No	No
secondary	able to read whole sentence	Agriculture	Currently employed	yes	Normal	Not anemic	no education	richer/rechest	Improved	Improved	No	Solid fuel	No, smokes nothing	big problem	no	Single	respondent	ever breastfed, not currently breastfeeding	Institutional delivery	no	no	no	No	yes	yes	larger than average/ very large	not anemic	Stunted	underweighted	Not wasted	1000-2000	Yes	No	No	No	No	No
higher	able to read whole sentence	Professional/technical/managerial	Currently employed	yes	Normal	Not anemic	higher	richer/rechest	Improved	Improved	No	Solid fuel	No, smokes nothing	Not big problem	yes	Single	respondent	ever breastfed, not currently breastfeeding	Institutional delivery	no	no	no	Yes	yes	yes	average	mild	Not_stunted	Not_underweighted	Not wasted	1000-2000	No	Yes	No	No	No	No
higher	able to read whole sentence	Professional/technical/managerial	Currently employed	yes	Normal	Not anemic	higher	richer/rechest	Improved	Improved	No	Solid fuel	No, smokes nothing	Not big problem	yes	Single	respondent	ever breastfed, not currently breastfeeding	Institutional delivery	yes	no	no	Yes	yes	yes	larger than average/ very large	not anemic	Not_stunted	Not_underweighted	Not wasted	1000-2000	No	No	No	No	No	No
secondary	able to read whole sentence	Agriculture	Currently employed	yes	Normal	Not anemic	no education	richer/rechest	Improved	Improved	No	Solid fuel	No, smokes nothing	Not big problem	no	Single	respondent	still breastfeeding	Institutional delivery	no	no	no	Yes	yes	yes	smaller than average/very small	mild	Not_stunted	Not_underweighted	Not wasted	1000-2000	No	Yes	No	No	No	No
no education	able to read only parts sentence	Agriculture	Currently employed	yes	Normal	Not anemic	primary	richer/rechest	Improved	Unimproved	Yes	Solid fuel	No, smokes nothing	big problem	no	Single	respondent	still breastfeeding	Institutional delivery	no	no	yes	Yes	yes	yes	larger than average/ very large	not anemic	Not_stunted	Not_underweighted	Not wasted	1000-2000	No	No	No	No	No	No
no education	able to read only parts sentence	Agriculture	Currently employed	yes	Normal	Not anemic	primary	richer/rechest	Improved	Unimproved	Yes	Solid fuel	No, smokes nothing	big problem	no	Single	respondent	ever breastfed, not currently breastfeeding	Institutional delivery	no	no	no	No	no	no	average	moderate	Not_stunted	Not_underweighted	Not wasted	1000-2000	No	Yes	No	No	No	No
primary	able to read whole sentence	Agriculture	Currently employed	yes	Normal	Not anemic	primary	richer/rechest	Improved	Unimproved	Yes	Solid fuel	No, smokes nothing	big problem	yes	Single	respondent	still breastfeeding	Institutional delivery	no	no	no	Yes	no	no	average	not anemic	Not_stunted	Not_underweighted	Not wasted	1000-2000	No	No	No	No	No	No
primary	able to read whole sentence	Agriculture	Currently employed	yes	Normal	Not anemic	primary	richer/rechest	Improved	Unimproved	Yes	Solid fuel	No, smokes nothing	big problem	yes	Single	respondent	ever breastfed, not currently breastfeeding	Institutional delivery	no	no	yes	No	no	no	average	moderate	Stunted	Not_underweighted	Not wasted	1000-2000	Yes	Yes	Yes	Yes	No	No
primary	able to read whole sentence	Agriculture	Currently employed	yes	Normal	Not anemic	primary	richer/rechest	Improved	Unimproved	Yes	Solid fuel	No, smokes nothing	big problem	yes	Single	respondent	ever breastfed, not currently breastfeeding	Institutional delivery	no	no	yes	No	no	no	larger than average/ very large	not anemic	Not_stunted	Not_underweighted	Not wasted	1000-2000	No	No	No	No	No	No
primary	able to read whole sentence	Sales and services	Currently employed	yes	Overweight/Obesity	Not anemic	primary	richer/rechest	Improved	Improved	Yes	Solid fuel	No, smokes nothing	Not big problem	no	Single	respondent	still breastfeeding	Institutional delivery	yes	no	no	Yes	no	yes	larger than average/ very large	not anemic	Stunted	Not_underweighted	Not wasted	1000-2000	Yes	No	No	No	No	No
primary	able to read whole sentence	Sales and services	Currently employed	yes	Normal	Not anemic	primary	richer/rechest	Improved	Unimproved	Yes	Solid fuel	No, smokes nothing	big problem	yes	Single	respondent	still breastfeeding	Institutional delivery	no	yes, last two weeks	no	No	yes	yes	larger than average/ very large	mild	Not_stunted	Not_underweighted	Not wasted	1000-2000	No	Yes	No	No	No	No
secondary	able to read whole sentence	Not working	Not employed in past 12 months	no	Normal	Anemic	secondary	richer/rechest	Improved	Unimproved	Yes	Solid fuel	Yes, Use cigarettes/ tobacco	big problem	yes	Single	respondent	ever breastfed, not currently breastfeeding	Institutional delivery	yes	no	no	No	yes	yes	average	not anemic	Stunted	Not_underweighted	Not wasted	1000-2000	Yes	No	No	No	No	No
secondary	able to read whole sentence	Not working	Not employed in past 12 months	no	Normal	Not anemic	primary	richer/rechest	Improved	Improved	Yes	Solid fuel	No, smokes nothing	Not big problem	no	Single	respondent	still breastfeeding	Institutional delivery	no	no	no	No	no	yes	average	mild	Not_stunted	Not_underweighted	Not wasted	1000-2000	No	Yes	No	No	No	No
secondary	able to read whole sentence	Professional/technical/managerial	Currently employed	yes	Overweight/Obesity	Not anemic	primary	richer/rechest	Improved	Improved	Yes	Solid fuel	No, smokes nothing	Not big problem	yes	Single	respondent	still breastfeeding	Institutional delivery	yes	yes, last two weeks	no	Yes	yes	yes	larger than average/ very large	mild	Not_stunted	Not_underweighted	Not wasted	1000-2000	No	Yes	No	No	No	No
secondary	able to read whole sentence	Professional/technical/managerial	Currently employed	yes	Overweight/Obesity	Not anemic	primary	richer/rechest	Improved	Improved	Yes	Solid fuel	No, smokes nothing	Not big problem	yes	Single	respondent	ever breastfed, not currently breastfeeding	Institutional delivery	yes	no	no	No	yes	yes	smaller than average/very small	not anemic	Not_stunted	Not_underweighted	Not wasted	1000-2000	No	No	No	No	No	No
secondary	able to read whole sentence	Not working	Not employed in past 12 months	no	Normal	Not anemic	primary	richer/rechest	Improved	Improved	Yes	Solid fuel	No, smokes nothing	Not big problem	no	Single	respondent	still breastfeeding	Institutional delivery	yes	no	no	Yes	no	yes	average	mild	Not_stunted	Not_underweighted	Not wasted	1000-2000	No	Yes	No	No	No	No
secondary	able to read whole sentence	Not working	Not employed in past 12 months	no	Normal	Not anemic	primary	richer/rechest	Improved	Improved	Yes	Solid fuel	No, smokes nothing	Not big problem	no	Single	respondent	ever breastfed, not currently breastfeeding	Institutional delivery	yes	no	no	Yes	yes	no	average	not anemic	Stunted	Not_underweighted	Not wasted	1000-2000	Yes	No	No	No	No	No
no education	cannot read at all	Agriculture	Currently employed	yes	Normal	Anemic	no education	poorest/pooreer	Improved	Unimproved	No	Solid fuel	Yes, Use cigarettes/ tobacco	big problem	no	Single	respondent	still breastfeeding	Home delivery	no	yes, last two weeks	no	Yes	no	no	larger than average/ very large	mild	Stunted	underweighted	Not wasted	1000-2000	Yes	Yes	Yes	Yes	No	Yes
no education	able to read whole sentence	Agriculture	Currently employed	yes	Underweight	Anemic	no education	middle	Improved	Improved	No	Solid fuel	No, smokes nothing	big problem	no	Multiple	respondent	ever breastfed, not currently breastfeeding	Home delivery	no	no	no	Yes	yes	yes	average	mild	Stunted	underweighted	Not wasted	1000-2000	Yes	Yes	Yes	Yes	No	Yes
no education	able to read whole sentence	Agriculture	Currently employed	yes	Underweight	Anemic	no education	middle	Improved	Improved	No	Solid fuel	No, smokes nothing	big problem	no	Multiple	respondent	ever breastfed, not currently breastfeeding	Home delivery	no	no	yes	Yes	yes	yes	average	moderate	Stunted	underweighted	Not wasted	1000-2000	Yes	Yes	Yes	Yes	No	Yes
primary	able to read whole sentence	Agriculture	Currently employed	yes	Normal	Anemic	no education	poorest/pooreer	Improved	Unimproved	Yes	Solid fuel	No, smokes nothing	Not big problem	yes	Single	respondent	still breastfeeding	Institutional delivery	no	yes, last two weeks	yes	Yes	yes	yes	average	moderate	Stunted	underweighted	Wasted	1000-2000	Yes	Yes	Yes	Yes	Yes	Yes
primary	able to read whole sentence	Agriculture	Currently employed	yes	Normal	Not anemic	primary	richer/rechest	Improved	Improved	Yes	Solid fuel	No, smokes nothing	Not big problem	no	Single	respondent	ever breastfed, not currently breastfeeding	Institutional delivery	no	no	yes	No	yes	yes	average	moderate	Stunted	underweighted	Not wasted	1000-2000	Yes	Yes	Yes	Yes	No	Yes
primary	able to read whole sentence	Agriculture	Currently employed	yes	Normal	Not anemic	primary	richer/rechest	Improved	Improved	Yes	Solid fuel	No, smokes nothing	Not big problem	no	Single	respondent	ever breastfed, not currently breastfeeding	Home delivery	no	no	no	No	yes	yes	average	moderate	Stunted	Not_underweighted	Not wasted	1000-2000	Yes	Yes	Yes	Yes	No	No
primary	able to read whole sentence	Agriculture	Currently employed	yes	Normal	Anemic	primary	poorest/pooreer	Improved	Improved	No	Solid fuel	No, smokes nothing	big problem	no	Single	respondent	still breastfeeding	Institutional delivery	no	yes, last two weeks	yes	Yes	no	no	average	moderate	Not_stunted	Not_underweighted	Not wasted	1000-2000	No	Yes	No	No	No	No
primary	able to read whole sentence	Agriculture	Currently employed	yes	Normal	Anemic	primary	poorest/pooreer	Improved	Improved	No	Solid fuel	No, smokes nothing	big problem	no	Single	respondent	ever breastfed, not currently breastfeeding	Institutional delivery	no	no	yes	Yes	no	no	larger than average/ very large	moderate	Not_stunted	Not_underweighted	Not wasted	1000-2000	No	Yes	No	No	No	No
primary	able to read whole sentence	Agriculture	Currently employed	yes	Normal	Anemic	primary	richer/rechest	Improved	Improved	Yes	Solid fuel	No, smokes nothing	big problem	yes	Single	respondent	ever breastfed, not currently breastfeeding	Home delivery	no	no	no	Yes	yes	yes	larger than average/ very large	moderate	Stunted	Not_underweighted	Not wasted	1000-2000	Yes	Yes	Yes	Yes	No	No
primary	able to read whole sentence	Agriculture	Currently employed	yes	Normal	Anemic	primary	richer/rechest	Improved	Improved	Yes	Solid fuel	No, smokes nothing	big problem	yes	Single	respondent	ever breastfed, not currently breastfeeding	Home delivery	no	no	no	No	no	no	average	moderate	Not_stunted	Not_underweighted	Not wasted	1000-2000	No	Yes	No	No	No	No
primary	able to read whole sentence	Agriculture	Currently employed	yes	Normal	Not anemic	primary	middle	Improved	Improved	No	Solid fuel	No, smokes nothing	big problem	no	Single	respondent	still breastfeeding	Institutional delivery	no	no	yes	Yes	no	yes	average	not anemic	Stunted	Not_underweighted	Not wasted	1000-2000	Yes	No	No	No	No	No
primary	able to read whole sentence	Agriculture	Currently employed	yes	Normal	Not anemic	primary	middle	Improved	Improved	No	Solid fuel	No, smokes nothing	big problem	no	Single	respondent	ever breastfed, not currently breastfeeding	Institutional delivery	no	no	yes	No	yes	yes	smaller than average/very small	not anemic	Stunted	underweighted	Not wasted	1000-2000	Yes	No	No	No	No	No
primary	able to read whole sentence	Agriculture	Currently employed	yes	Normal	Not anemic	primary	richer/rechest	Improved	Improved	Yes	Solid fuel	No, smokes nothing	big problem	no	Single	respondent	still breastfeeding	Institutional delivery	no	no	no	Yes	yes	yes	larger than average/ very large	not anemic	Not_stunted	Not_underweighted	Not wasted	1000-2000	No	No	No	No	No	No
primary	able to read whole sentence	Agriculture	Currently employed	yes	Normal	Not anemic	primary	richer/rechest	Improved	Improved	Yes	Solid fuel	No, smokes nothing	big problem	no	Single	respondent	ever breastfed, not currently breastfeeding	Institutional delivery	no	no	no	No	yes	yes	average	mild	Stunted	underweighted	Not wasted	1000-2000	Yes	Yes	Yes	Yes	No	Yes
no education	cannot read at all	Agriculture	Currently employed	yes	Normal	Not anemic	primary	middle	Improved	Improved	Yes	Solid fuel	No, smokes nothing	big problem	no	Single	respondent	ever breastfed, not currently breastfeeding	Institutional delivery	yes	yes, last two weeks	no	No	yes	yes	average	moderate	Stunted	Not_underweighted	Not wasted	1000-2000	Yes	Yes	Yes	Yes	No	No
secondary	able to read whole sentence	Agriculture	Employed in past 12 months, not currently	no	Underweight	Not anemic	no education	poorest/pooreer	Improved	Improved	Yes	Solid fuel	No, smokes nothing	big problem	no	Single	respondent	still breastfeeding	Institutional delivery	no	no	yes	Yes	yes	yes	average	not anemic	Not_stunted	Not_underweighted	Not wasted	1000-2000	No	No	No	No	No	No
primary	able to read whole sentence	Agriculture	Currently employed	yes	Normal	Not anemic	primary	richer/rechest	Improved	Improved	Yes	Solid fuel	No, smokes nothing	big problem	no	Single	respondent	ever breastfed, not currently breastfeeding	Institutional delivery	no	no	no	No	no	yes	larger than average/ very large	not anemic	Stunted	Not_underweighted	Not wasted	1000-2000	Yes	No	No	No	No	No
no education	cannot read at all	Agriculture	Currently employed	yes	Normal	Not anemic	primary	richer/rechest	Improved	Improved	Yes	Solid fuel	No, smokes nothing	big problem	no	Single	respondent	still breastfeeding	Institutional delivery	no	no	no	No	no	no	average	not anemic	Stunted	Not_underweighted	Not wasted	1000-2000	Yes	No	No	No	No	No
no education	able to read whole sentence	Agriculture	Currently employed	yes	Normal	Not anemic	primary	richer/rechest	Improved	Improved	No	Solid fuel	No, smokes nothing	big problem	no	Single	respondent	still breastfeeding	Home delivery	no	yes, last two weeks	yes	Yes	yes	yes	larger than average/ very large	not anemic	Not_stunted	Not_underweighted	Not wasted	1000-2000	No	No	No	No	No	No
no education	able to read whole sentence	Agriculture	Currently employed	yes	Normal	Not anemic	primary	richer/rechest	Improved	Improved	No	Solid fuel	No, smokes nothing	big problem	no	Single	respondent	ever breastfed, not currently breastfeeding	Institutional delivery	no	no	no	No	yes	yes	larger than average/ very large	not anemic	Not_stunted	Not_underweighted	Not wasted	1000-2000	No	No	No	No	No	No
no education	cannot read at all	Agriculture	Currently employed	yes	Normal	Not anemic	no education	richer/rechest	Improved	Improved	Yes	Solid fuel	No, smokes nothing	big problem	no	Single	respondent	ever breastfed, not currently breastfeeding	Institutional delivery	no	yes, last two weeks	no	Yes	yes	yes	average	not anemic	Stunted	underweighted	Not wasted	1000-2000	Yes	No	No	No	No	No
primary	able to read whole sentence	Agriculture	Currently employed	yes	Normal	Not anemic	primary	middle	Improved	Improved	No	Solid fuel	No, smokes nothing	big problem	no	Single	respondent	still breastfeeding	Institutional delivery	no	yes, last two weeks	yes	No	yes	no	larger than average/ very large	not anemic	Stunted	underweighted	Not wasted	1000-2000	Yes	No	No	No	No	No
primary	able to read whole sentence	Agriculture	Currently employed	yes	Normal	Not anemic	primary	middle	Improved	Improved	No	Solid fuel	No, smokes nothing	big problem	no	Single	respondent	ever breastfed, not currently breastfeeding	Institutional delivery	no	no	yes	Yes	yes	yes	larger than average/ very large	not anemic	Stunted	underweighted	Not wasted	1000-2000	Yes	No	No	No	No	No
no education	able to read whole sentence	Agriculture	Currently employed	yes	Normal	Not anemic	primary	richer/rechest	Improved	Improved	Yes	Solid fuel	No, smokes nothing	big problem	no	Single	respondent	ever breastfed, not currently breastfeeding	Institutional delivery	no	yes, last two weeks	yes	Yes	yes	yes	larger than average/ very large	not anemic	Not_stunted	Not_underweighted	Not wasted	1000-2000	No	No	No	No	No	No
no education	able to read whole sentence	Agriculture	Currently employed	yes	Normal	Not anemic	primary	richer/rechest	Improved	Improved	Yes	Solid fuel	No, smokes nothing	big problem	no	Single	respondent	ever breastfed, not currently breastfeeding	Home delivery	no	yes, last two weeks	yes	Yes	yes	no	smaller than average/very small	moderate	Stunted	Not_underweighted	Not wasted	1000-2000	Yes	Yes	Yes	Yes	No	No
no education	able to read whole sentence	Agriculture	Employed in past 12 months, not currently	no	Normal	Anemic	no education	middle	Improved	Improved	Yes	Solid fuel	No, smokes nothing	Not big problem	no	Single	respondent	still breastfeeding	Home delivery	no	no	yes	Yes	yes	yes	larger than average/ very large	moderate	Stunted	Not_underweighted	Not wasted	1000-2000	Yes	Yes	Yes	Yes	No	No
primary	able to read whole sentence	Agriculture	Currently employed	yes	Normal	Anemic	primary	richer/rechest	Improved	Unimproved	Yes	Solid fuel	No, smokes nothing	big problem	yes	Single	respondent	still breastfeeding	Institutional delivery	no	no	yes	No	yes	yes	larger than average/ very large	moderate	Not_stunted	Not_underweighted	Not wasted	1000-2000	No	Yes	No	No	No	No
primary	able to read whole sentence	Agriculture	Currently employed	yes	Normal	Anemic	primary	richer/rechest	Improved	Unimproved	Yes	Solid fuel	No, smokes nothing	big problem	yes	Single	respondent	ever breastfed, not currently breastfeeding	Institutional delivery	no	no	yes	No	yes	yes	larger than average/ very large	moderate	Not_stunted	Not_underweighted	Not wasted	1000-2000	No	Yes	No	No	No	No
primary	able to read whole sentence	Agriculture	Employed in past 12 months, not currently	no	Normal	Anemic	no education	poorest/pooreer	Improved	Improved	Yes	Solid fuel	No, smokes nothing	big problem	yes	Single	respondent	still breastfeeding	Institutional delivery	no	yes, last two weeks	no	No	yes	yes	smaller than average/very small	moderate	Stunted	Not_underweighted	Not wasted	1000-2000	Yes	Yes	Yes	Yes	No	No
primary	able to read whole sentence	Agriculture	Employed in past 12 months, not currently	no	Normal	Anemic	no education	poorest/pooreer	Improved	Improved	Yes	Solid fuel	No, smokes nothing	big problem	yes	Single	respondent	ever breastfed, not currently breastfeeding	Institutional delivery	no	no	no	No	yes	yes	average	moderate	Stunted	Not_underweighted	Not wasted	1000-2000	Yes	Yes	Yes	Yes	No	No
no education	cannot read at all	Agriculture	Currently employed	yes	Normal	Anemic	no education	middle	Improved	Improved	No	Solid fuel	No, smokes nothing	big problem	yes	Single	respondent	ever breastfed, not currently breastfeeding	Institutional delivery	yes	yes, last two weeks	yes	Yes	yes	yes	larger than average/ very large	mild	Stunted	Not_underweighted	Not wasted	1000-2000	Yes	Yes	Yes	Yes	No	No
primary	able to read whole sentence	Agriculture	Employed in past 12 months, not currently	no	Normal	Anemic	no education	richer/rechest	Unimproved	Improved	Yes	Solid fuel	No, smokes nothing	Not big problem	yes	Single	respondent	ever breastfed, not currently breastfeeding	Institutional delivery	no	no	yes	No	yes	yes	larger than average/ very large	severe	Stunted	underweighted	Not wasted	1000-2000	Yes	Yes	Yes	Yes	No	Yes
no education	cannot read at all	Agriculture	Currently employed	yes	Normal	Anemic	no education	poorest/pooreer	Improved	Improved	No	Solid fuel	Yes, Use cigarettes/ tobacco	big problem	no	Single	respondent	still breastfeeding	Institutional delivery	no	no	no	No	yes	yes	larger than average/ very large	severe	Not_stunted	Not_underweighted	Not wasted	1000-2000	No	Yes	No	No	No	No
no education	cannot read at all	Agriculture	Currently employed	yes	Normal	Anemic	no education	poorest/pooreer	Improved	Improved	No	Solid fuel	No, smokes nothing	big problem	no	Single	respondent	ever breastfed, not currently breastfeeding	Institutional delivery	no	no	no	No	yes	yes	average	moderate	Stunted	Not_underweighted	Not wasted	1000-2000	Yes	Yes	Yes	Yes	No	No
no education	cannot read at all	Agriculture	Currently employed	yes	Underweight	Anemic	no education	poorest/pooreer	Improved	Improved	Yes	Solid fuel	No, smokes nothing	big problem	yes	Single	respondent	still breastfeeding	Home delivery	no	yes, last two weeks	yes	Yes	yes	no	larger than average/ very large	mild	Stunted	Not_underweighted	Not wasted	1000-2000	Yes	Yes	Yes	Yes	No	No
no education	cannot read at all	Agriculture	Currently employed	yes	Underweight	Anemic	no education	poorest/pooreer	Improved	Improved	Yes	Solid fuel	No, smokes nothing	big problem	yes	Single	respondent	ever breastfed, not currently breastfeeding	Home delivery	no	no	no	Yes	yes	yes	average	mild	Stunted	underweighted	Not wasted	1000-2000	Yes	Yes	Yes	Yes	No	Yes
no education	cannot read at all	Agriculture	Currently employed	yes	Normal	Not anemic	primary	poorest/pooreer	Improved	Improved	Yes	Solid fuel	No, smokes nothing	big problem	no	Single	respondent	still breastfeeding	Institutional delivery	no	yes, last two weeks	yes	No	yes	yes	average	moderate	Stunted	Not_underweighted	Not wasted	1000-2000	Yes	Yes	Yes	Yes	No	No
primary	able to read whole sentence	Agriculture	Currently employed	yes	Normal	Anemic	no education	poorest/pooreer	Improved	Improved	No	Solid fuel	No, smokes nothing	big problem	no	Single	respondent	still breastfeeding	Institutional delivery	no	yes, last two weeks	yes	No	yes	yes	smaller than average/very small	mild	Stunted	underweighted	Not wasted	1000-2000	Yes	Yes	Yes	Yes	No	Yes
no education	cannot read at all	Agriculture	Currently employed	yes	Underweight	Not anemic	no education	poorest/pooreer	Improved	Improved	No	Solid fuel	No, smokes nothing	big problem	no	Single	respondent	still breastfeeding	Institutional delivery	no	no	yes	No	yes	yes	average	mild	Not_stunted	Not_underweighted	Not wasted	1000-2000	No	Yes	No	No	No	No
no education	cannot read at all	Agriculture	Currently employed	yes	Underweight	Not anemic	no education	poorest/pooreer	Improved	Improved	No	Solid fuel	No, smokes nothing	big problem	no	Single	respondent	ever breastfed, not currently breastfeeding	Home delivery	no	no	no	No	yes	yes	average	mild	Stunted	underweighted	Wasted	1000-2000	Yes	Yes	Yes	Yes	Yes	Yes
primary	able to read whole sentence	Agriculture	Currently employed	yes	Normal	Not anemic	no education	middle	Unimproved	Improved	Yes	Solid fuel	No, smokes nothing	big problem	no	Single	respondent	still breastfeeding	Institutional delivery	no	no	no	Yes	yes	yes	larger than average/ very large	moderate	Not_stunted	Not_underweighted	Not wasted	1000-2000	No	Yes	No	No	No	No
primary	able to read whole sentence	Agriculture	Currently employed	yes	Normal	Anemic	primary	poorest/pooreer	Unimproved	Unimproved	No	Solid fuel	No, smokes nothing	big problem	no	Single	respondent	still breastfeeding	Institutional delivery	no	no	yes	No	no	no	larger than average/ very large	moderate	Stunted	underweighted	Not wasted	1000-2000	Yes	Yes	Yes	Yes	No	Yes
primary	able to read whole sentence	Agriculture	Currently employed	yes	Normal	Anemic	primary	poorest/pooreer	Unimproved	Unimproved	No	Solid fuel	No, smokes nothing	big problem	no	Single	respondent	ever breastfed, not currently breastfeeding	Institutional delivery	no	no	no	No	no	yes	average	moderate	Stunted	underweighted	Not wasted	1000-2000	Yes	Yes	Yes	Yes	No	Yes
primary	able to read whole sentence	Sales and services	Currently employed	yes	Normal	Anemic	primary	poorest/pooreer	Unimproved	Unimproved	No	Solid fuel	No, smokes nothing	big problem	yes	Single	respondent	ever breastfed, not currently breastfeeding	Institutional delivery	no	no	yes	Yes	no	no	larger than average/ very large	moderate	Stunted	Not_underweighted	Not wasted	1000-2000	Yes	Yes	Yes	Yes	No	No
no education	cannot read at all	Agriculture	Currently employed	yes	Normal	Anemic	no education	poorest/pooreer	Unimproved	Unimproved	No	Solid fuel	No, smokes nothing	big problem	no	Single	respondent	still breastfeeding	Institutional delivery	no	yes, last two weeks	no	No	yes	no	larger than average/ very large	not anemic	Stunted	underweighted	Not wasted	1000-2000	Yes	No	No	No	No	No
no education	cannot read at all	Agriculture	Currently employed	yes	Normal	Anemic	no education	poorest/pooreer	Unimproved	Unimproved	No	Solid fuel	No, smokes nothing	big problem	no	Single	respondent	ever breastfed, not currently breastfeeding	Institutional delivery	no	no	no	Yes	no	yes	average	moderate	Stunted	underweighted	Not wasted	1000-2000	Yes	Yes	Yes	Yes	No	Yes
primary	able to read whole sentence	Agriculture	Currently employed	yes	Normal	Not anemic	primary	middle	Unimproved	Improved	No	Solid fuel	No, smokes nothing	big problem	no	Single	respondent	still breastfeeding	Institutional delivery	no	no	no	No	yes	yes	average	moderate	Not_stunted	Not_underweighted	Not wasted	1000-2000	No	Yes	No	No	No	No
primary	able to read whole sentence	Agriculture	Currently employed	yes	Normal	Not anemic	primary	middle	Unimproved	Improved	No	Solid fuel	No, smokes nothing	big problem	no	Single	respondent	ever breastfed, not currently breastfeeding	Institutional delivery	no	no	no	No	yes	no	larger than average/ very large	not anemic	Not_stunted	Not_underweighted	Not wasted	1000-2000	No	No	No	No	No	No
primary	able to read whole sentence	Agriculture	Currently employed	yes	Normal	Anemic	secondary	middle	Unimproved	Unimproved	No	Solid fuel	No, smokes nothing	big problem	no	Single	respondent	still breastfeeding	Institutional delivery	no	yes, last two weeks	no	No	no	no	average	moderate	Not_stunted	Not_underweighted	Not wasted	1000-2000	No	Yes	No	No	No	No
primary	able to read whole sentence	Agriculture	Currently employed	yes	Normal	Anemic	secondary	middle	Unimproved	Unimproved	No	Solid fuel	No, smokes nothing	big problem	no	Single	respondent	ever breastfed, not currently breastfeeding	Institutional delivery	no	no	yes	Yes	yes	yes	average	not anemic	Stunted	underweighted	Not wasted	1000-2000	Yes	No	No	No	No	No
primary	able to read only parts sentence	Agriculture	Currently employed	yes	Normal	Anemic	primary	poorest/pooreer	Unimproved	Unimproved	No	Solid fuel	No, smokes nothing	big problem	no	Single	respondent	ever breastfed, not currently breastfeeding	Institutional delivery	no	no	yes	Yes	no	no	larger than average/ very large	moderate	Stunted	underweighted	Not wasted	1000-2000	Yes	Yes	Yes	Yes	No	Yes
primary	able to read whole sentence	Agriculture	Currently employed	yes	Normal	Anemic	primary	poorest/pooreer	Improved	Unimproved	No	Solid fuel	No, smokes nothing	big problem	no	Single	respondent	still breastfeeding	Institutional delivery	no	no	yes	Yes	yes	yes	average	moderate	Stunted	underweighted	Wasted	1000-2000	Yes	Yes	Yes	Yes	Yes	Yes
primary	able to read whole sentence	Agriculture	Currently employed	yes	Normal	Anemic	primary	poorest/pooreer	Improved	Unimproved	No	Solid fuel	No, smokes nothing	big problem	no	Single	respondent	ever breastfed, not currently breastfeeding	Institutional delivery	no	no	no	No	yes	yes	average	mild	Stunted	Not_underweighted	Not wasted	1000-2000	Yes	Yes	Yes	Yes	No	No
primary	able to read whole sentence	Agriculture	Currently employed	yes	Overweight/Obesity	Not anemic	no education	poorest/pooreer	Unimproved	Unimproved	No	Solid fuel	No, smokes nothing	big problem	yes	Single	respondent	still breastfeeding	Institutional delivery	no	no	yes	Yes	yes	no	larger than average/ very large	moderate	Stunted	Not_underweighted	Not wasted	1000-2000	Yes	Yes	Yes	Yes	No	No
primary	able to read whole sentence	Agriculture	Currently employed	yes	Normal	Not anemic	no education	poorest/pooreer	Unimproved	Unimproved	No	Solid fuel	No, smokes nothing	big problem	no	Single	respondent	still breastfeeding	Institutional delivery	no	no	no	No	yes	yes	average	not anemic	Not_stunted	Not_underweighted	Not wasted	1000-2000	No	No	No	No	No	No
no education	able to read only parts sentence	Agriculture	Currently employed	yes	Normal	Anemic	primary	middle	Unimproved	Unimproved	No	Solid fuel	No, smokes nothing	big problem	no	Single	respondent	still breastfeeding	Institutional delivery	no	yes, last two weeks	yes	No	yes	no	larger than average/ very large	mild	Not_stunted	Not_underweighted	Not wasted	1000-2000	No	Yes	No	No	No	No
no education	able to read only parts sentence	Agriculture	Currently employed	yes	Normal	Anemic	primary	middle	Unimproved	Unimproved	No	Solid fuel	No, smokes nothing	big problem	no	Single	respondent	ever breastfed, not currently breastfeeding	Institutional delivery	no	no	no	No	yes	no	average	mild	Stunted	underweighted	Not wasted	1000-2000	Yes	Yes	Yes	Yes	No	Yes
primary	able to read whole sentence	Agriculture	Currently employed	yes	Normal	Not anemic	no education	middle	Unimproved	Unimproved	Yes	Solid fuel	No, smokes nothing	big problem	no	Single	respondent	still breastfeeding	Institutional delivery	no	yes, last two weeks	yes	No	no	no	larger than average/ very large	moderate	Stunted	Not_underweighted	Not wasted	1000-2000	Yes	Yes	Yes	Yes	No	No
primary	able to read whole sentence	Agriculture	Currently employed	yes	Normal	Not anemic	no education	middle	Unimproved	Unimproved	Yes	Solid fuel	No, smokes nothing	big problem	no	Single	respondent	ever breastfed, not currently breastfeeding	Institutional delivery	no	no	no	No	yes	no	larger than average/ very large	moderate	Not_stunted	Not_underweighted	Not wasted	1000-2000	No	Yes	No	No	No	No
primary	able to read whole sentence	Agriculture	Currently employed	yes	Normal	Not anemic	no education	middle	Unimproved	Unimproved	Yes	Solid fuel	No, smokes nothing	big problem	no	Single	respondent	ever breastfed, not currently breastfeeding	Institutional delivery	no	no	no	No	yes	no	average	not anemic	Stunted	Not_underweighted	Not wasted	1000-2000	Yes	No	No	No	No	No
no education	able to read only parts sentence	Agriculture	Currently employed	yes	Normal	Anemic	no education	poorest/pooreer	Improved	Unimproved	No	Solid fuel	No, smokes nothing	big problem	no	Single	respondent	ever breastfed, not currently breastfeeding	Institutional delivery	no	no	no	No	yes	yes	smaller than average/very small	mild	Not_stunted	Not_underweighted	Not wasted	1000-2000	No	Yes	No	No	No	No
no education	cannot read at all	Agriculture	Currently employed	yes	Overweight/Obesity	Anemic	no education	richer/rechest	Improved	Unimproved	Yes	Solid fuel	No, smokes nothing	big problem	yes	Single	respondent	ever breastfed, not currently breastfeeding	Institutional delivery	no	no	yes	No	yes	yes	smaller than average/very small	not anemic	Not_stunted	Not_underweighted	Not wasted	1000-2000	No	No	No	No	No	No
no education	cannot read at all	Agriculture	Currently employed	yes	Overweight/Obesity	Anemic	no education	richer/rechest	Improved	Unimproved	Yes	Solid fuel	No, smokes nothing	big problem	yes	Single	respondent	ever breastfed, not currently breastfeeding	Institutional delivery	no	no	yes	No	yes	yes	average	mild	Stunted	Not_underweighted	Not wasted	1000-2000	Yes	Yes	Yes	Yes	No	No
no education	cannot read at all	Agriculture	Currently employed	yes	Underweight	Anemic	no education	poorest/pooreer	Unimproved	Unimproved	No	Solid fuel	No, smokes nothing	big problem	no	Single	respondent	still breastfeeding	Institutional delivery	no	no	no	No	yes	no	average	moderate	Not_stunted	Not_underweighted	Not wasted	1000-2000	No	Yes	No	No	No	No
no education	cannot read at all	Agriculture	Currently employed	yes	Normal	Not anemic	no education	poorest/pooreer	Unimproved	Unimproved	No	Solid fuel	No, smokes nothing	big problem	no	Single	respondent	still breastfeeding	Institutional delivery	no	yes, last two weeks	yes	Yes	yes	no	average	moderate	Not_stunted	Not_underweighted	Not wasted	1000-2000	No	Yes	No	No	No	No
no education	cannot read at all	Agriculture	Currently employed	yes	Normal	Not anemic	no education	poorest/pooreer	Unimproved	Unimproved	No	Solid fuel	No, smokes nothing	big problem	no	Single	respondent	ever breastfed, not currently breastfeeding	Home delivery	no	yes, last two weeks	no	No	no	no	average	moderate	Stunted	Not_underweighted	Not wasted	1000-2000	Yes	Yes	Yes	Yes	No	No
no education	cannot read at all	Agriculture	Currently employed	yes	Normal	Anemic	no education	poorest/pooreer	Improved	Unimproved	No	Solid fuel	No, smokes nothing	Not big problem	no	Single	respondent	still breastfeeding	Home delivery	no	no	no	No	no	yes	smaller than average/very small	moderate	Stunted	Not_underweighted	Not wasted	1000-2000	Yes	Yes	Yes	Yes	No	No
no education	cannot read at all	Agriculture	Currently employed	yes	Normal	Anemic	no education	poorest/pooreer	Unimproved	Unimproved	No	Solid fuel	No, smokes nothing	Not big problem	no	Single	respondent	still breastfeeding	Home delivery	no	no	no	No	no	no	average	not anemic	Not_stunted	Not_underweighted	Not wasted	1000-2000	No	No	No	No	No	No
no education	cannot read at all	Agriculture	Currently employed	yes	Normal	Anemic	no education	poorest/pooreer	Unimproved	Unimproved	No	Solid fuel	No, smokes nothing	Not big problem	no	Single	respondent	ever breastfed, not currently breastfeeding	Home delivery	no	no	no	No	no	no	average	not anemic	Not_stunted	Not_underweighted	Not wasted	1000-2000	No	No	No	No	No	No
no education	cannot read at all	Agriculture	Currently employed	yes	Normal	Anemic	no education	poorest/pooreer	Improved	Unimproved	No	Solid fuel	No, smokes nothing	big problem	no	Single	respondent	ever breastfed, not currently breastfeeding	Institutional delivery	no	no	no	No	yes	yes	average	not anemic	Not_stunted	Not_underweighted	Not wasted	1000-2000	No	No	No	No	No	No
no education	cannot read at all	Agriculture	Currently employed	yes	Normal	Anemic	no education	poorest/pooreer	Improved	Unimproved	No	Solid fuel	No, smokes nothing	big problem	no	Single	respondent	ever breastfed, not currently breastfeeding	Institutional delivery	no	no	no	No	no	no	average	mild	Not_stunted	Not_underweighted	Not wasted	1000-2000	No	Yes	No	No	No	No
no education	cannot read at all	Agriculture	Currently employed	yes	Normal	Anemic	no education	poorest/pooreer	Unimproved	Unimproved	Yes	Solid fuel	No, smokes nothing	big problem	no	Single	respondent	ever breastfed, not currently breastfeeding	Institutional delivery	no	no	yes	Yes	no	no	average	moderate	Stunted	Not_underweighted	Not wasted	1000-2000	Yes	Yes	Yes	Yes	No	No
no education	cannot read at all	Agriculture	Currently employed	yes	Normal	Anemic	no education	poorest/pooreer	Unimproved	Unimproved	Yes	Solid fuel	No, smokes nothing	big problem	no	Single	respondent	ever breastfed, not currently breastfeeding	Institutional delivery	no	no	yes	No	no	no	larger than average/ very large	mild	Not_stunted	Not_underweighted	Not wasted	1000-2000	No	Yes	No	No	No	No
primary	able to read only parts sentence	Agriculture	Currently employed	yes	Underweight	Anemic	no education	poorest/pooreer	Improved	Improved	Yes	Solid fuel	No, smokes nothing	big problem	no	Single	respondent	ever breastfed, not currently breastfeeding	Home delivery	no	yes, last two weeks	no	No	yes	yes	average	not anemic	Stunted	underweighted	Wasted	1000-2000	Yes	No	No	No	No	No
no education	cannot read at all	Agriculture	Currently employed	yes	Underweight	Anemic	primary	middle	Improved	Improved	Yes	Solid fuel	No, smokes nothing	big problem	no	Single	respondent	still breastfeeding	Institutional delivery	no	yes, last two weeks	no	Yes	yes	yes	average	moderate	Not_stunted	Not_underweighted	Not wasted	1000-2000	No	Yes	No	No	No	No
no education	cannot read at all	Agriculture	Currently employed	yes	Underweight	Anemic	primary	middle	Improved	Improved	Yes	Solid fuel	No, smokes nothing	big problem	no	Single	respondent	ever breastfed, not currently breastfeeding	Institutional delivery	no	no	no	No	yes	yes	larger than average/ very large	moderate	Stunted	Not_underweighted	Not wasted	1000-2000	Yes	Yes	Yes	Yes	No	No
no education	cannot read at all	Agriculture	Currently employed	yes	Underweight	Anemic	no education	poorest/pooreer	Improved	Improved	No	Solid fuel	No, smokes nothing	big problem	no	Single	respondent	ever breastfed, not currently breastfeeding	Institutional delivery	no	no	no	No	yes	yes	smaller than average/very small	mild	Not_stunted	Not_underweighted	Not wasted	1000-2000	No	Yes	No	No	No	No
no education	cannot read at all	Agriculture	Currently employed	yes	Underweight	Not anemic	no education	richer/rechest	Improved	Improved	Yes	Solid fuel	No, smokes nothing	big problem	no	Single	respondent	still breastfeeding	Institutional delivery	no	yes, last two weeks	yes	Yes	yes	yes	average	mild	Stunted	Not_underweighted	Not wasted	1000-2000	Yes	Yes	Yes	Yes	No	No
no education	cannot read at all	Agriculture	Currently employed	yes	Underweight	Not anemic	no education	richer/rechest	Improved	Improved	Yes	Solid fuel	No, smokes nothing	big problem	no	Single	respondent	ever breastfed, not currently breastfeeding	Institutional delivery	no	no	no	Yes	yes	yes	average	mild	Stunted	Not_underweighted	Not wasted	1000-2000	Yes	Yes	Yes	Yes	No	No
no education	able to read whole sentence	Agriculture	Currently employed	yes	Normal	Not anemic	primary	richer/rechest	Unimproved	Improved	Yes	Solid fuel	No, smokes nothing	big problem	no	Single	respondent	ever breastfed, not currently breastfeeding	Institutional delivery	yes	no	yes	No	yes	yes	average	not anemic	Not_stunted	Not_underweighted	Not wasted	1000-2000	No	No	No	No	No	No
no education	able to read whole sentence	Agriculture	Currently employed	yes	Normal	Not anemic	primary	richer/rechest	Unimproved	Improved	Yes	Solid fuel	No, smokes nothing	big problem	no	Single	respondent	ever breastfed, not currently breastfeeding	Institutional delivery	no	no	no	Yes	yes	yes	average	not anemic	Not_stunted	Not_underweighted	Not wasted	1000-2000	No	No	No	No	No	No
no education	cannot read at all	Agriculture	Currently employed	yes	Normal	Not anemic	no education	middle	Unimproved	Improved	Yes	Solid fuel	No, smokes nothing	big problem	no	Single	respondent	still breastfeeding	Institutional delivery	no	yes, last two weeks	no	Yes	yes	yes	smaller than average/very small	not anemic	Stunted	underweighted	Not wasted	1000-2000	Yes	No	No	No	No	No
no education	cannot read at all	Agriculture	Currently employed	yes	Normal	Not anemic	no education	middle	Unimproved	Improved	Yes	Solid fuel	No, smokes nothing	big problem	no	Single	respondent	ever breastfed, not currently breastfeeding	Institutional delivery	no	no	yes	No	yes	no	average	mild	Stunted	Not_underweighted	Not wasted	1000-2000	Yes	Yes	Yes	Yes	No	No
no education	cannot read at all	Agriculture	Currently employed	yes	Normal	Not anemic	no education	middle	Unimproved	Improved	Yes	Solid fuel	No, smokes nothing	big problem	no	Single	respondent	ever breastfed, not currently breastfeeding	Institutional delivery	no	yes, last two weeks	yes	No	yes	no	average	mild	Stunted	Not_underweighted	Not wasted	1000-2000	Yes	Yes	Yes	Yes	No	No
no education	cannot read at all	Agriculture	Currently employed	yes	Normal	Anemic	primary	middle	Unimproved	Improved	Yes	Solid fuel	No, smokes nothing	big problem	no	Single	respondent	still breastfeeding	Institutional delivery	no	no	yes	Yes	yes	no	average	moderate	Stunted	underweighted	Wasted	1000-2000	Yes	Yes	Yes	Yes	Yes	Yes
no education	cannot read at all	Agriculture	Currently employed	yes	Normal	Anemic	primary	middle	Unimproved	Improved	Yes	Solid fuel	No, smokes nothing	big problem	no	Single	respondent	ever breastfed, not currently breastfeeding	Institutional delivery	no	no	yes	No	no	yes	larger than average/ very large	moderate	Stunted	underweighted	Not wasted	1000-2000	Yes	Yes	Yes	Yes	No	Yes
no education	cannot read at all	Agriculture	Currently employed	yes	Normal	Anemic	primary	middle	Unimproved	Improved	Yes	Solid fuel	No, smokes nothing	big problem	no	Single	respondent	ever breastfed, not currently breastfeeding	Institutional delivery	no	no	yes	Yes	no	no	average	moderate	Stunted	underweighted	Wasted	1000-2000	Yes	Yes	Yes	Yes	Yes	Yes
no education	cannot read at all	Agriculture	Currently employed	yes	Normal	Not anemic	no education	poorest/pooreer	Unimproved	Unimproved	No	Solid fuel	No, smokes nothing	big problem	no	Single	respondent	ever breastfed, not currently breastfeeding	Home delivery	no	no	no	Yes	yes	yes	average	not anemic	Stunted	Not_underweighted	Not wasted	1000-2000	Yes	No	No	No	No	No
no education	able to read whole sentence	Agriculture	Currently employed	yes	Normal	Not anemic	primary	poorest/pooreer	Unimproved	Unimproved	Yes	Solid fuel	No, smokes nothing	big problem	no	Single	respondent	ever breastfed, not currently breastfeeding	Home delivery	no	yes, last two weeks	no	Yes	yes	yes	larger than average/ very large	moderate	Stunted	underweighted	Not wasted	1000-2000	Yes	Yes	Yes	Yes	No	Yes
no education	able to read whole sentence	Agriculture	Currently employed	yes	Normal	Not anemic	primary	poorest/pooreer	Unimproved	Unimproved	Yes	Solid fuel	No, smokes nothing	big problem	no	Single	respondent	ever breastfed, not currently breastfeeding	Home delivery	no	no	yes	Yes	yes	yes	larger than average/ very large	moderate	Stunted	Not_underweighted	Not wasted	1000-2000	Yes	Yes	Yes	Yes	No	No
no education	cannot read at all	Agriculture	Currently employed	yes	Normal	Anemic	primary	poorest/pooreer	Unimproved	Unimproved	No	Solid fuel	No, smokes nothing	big problem	no	Single	respondent	ever breastfed, not currently breastfeeding	Institutional delivery	no	no	yes	No	yes	yes	larger than average/ very large	moderate	Stunted	underweighted	Not wasted	1000-2000	Yes	Yes	Yes	Yes	No	Yes
no education	cannot read at all	Agriculture	Currently employed	yes	Normal	Anemic	primary	poorest/pooreer	Improved	Unimproved	No	Solid fuel	No, smokes nothing	big problem	yes	Single	respondent	still breastfeeding	Institutional delivery	no	no	yes	No	yes	yes	larger than average/ very large	not anemic	Not_stunted	Not_underweighted	Not wasted	1000-2000	No	No	No	No	No	No
no education	cannot read at all	Agriculture	Currently employed	yes	Normal	Anemic	primary	poorest/pooreer	Improved	Unimproved	No	Solid fuel	No, smokes nothing	big problem	yes	Single	respondent	ever breastfed, not currently breastfeeding	Institutional delivery	no	no	yes	No	yes	yes	larger than average/ very large	moderate	Stunted	Not_underweighted	Not wasted	1000-2000	Yes	Yes	Yes	Yes	No	No
no education	cannot read at all	Agriculture	Currently employed	yes	Normal	Not anemic	primary	middle	Unimproved	Unimproved	Yes	Solid fuel	No, smokes nothing	big problem	yes	Single	respondent	ever breastfed, not currently breastfeeding	Institutional delivery	no	no	no	No	yes	yes	larger than average/ very large	moderate	Not_stunted	Not_underweighted	Not wasted	1000-2000	No	Yes	No	No	No	No
primary	able to read whole sentence	Agriculture	Currently employed	yes	Underweight	Anemic	primary	poorest/pooreer	Unimproved	Unimproved	Yes	Solid fuel	No, smokes nothing	big problem	yes	Single	respondent	ever breastfed, not currently breastfeeding	Institutional delivery	no	yes, last two weeks	yes	No	yes	yes	larger than average/ very large	moderate	Stunted	Not_underweighted	Not wasted	1000-2000	Yes	Yes	Yes	Yes	No	No
no education	able to read whole sentence	Agriculture	Currently employed	yes	Normal	Not anemic	primary	poorest/pooreer	Unimproved	Unimproved	No	Solid fuel	No, smokes nothing	Not big problem	yes	Single	respondent	ever breastfed, not currently breastfeeding	Home delivery	no	no	yes	Yes	yes	yes	larger than average/ very large	mild	Not_stunted	Not_underweighted	Not wasted	1000-2000	No	Yes	No	No	No	No
no education	able to read whole sentence	Agriculture	Currently employed	yes	Normal	Not anemic	primary	poorest/pooreer	Unimproved	Unimproved	No	Solid fuel	No, smokes nothing	Not big problem	yes	Single	respondent	ever breastfed, not currently breastfeeding	Home delivery	no	no	yes	No	yes	yes	larger than average/ very large	moderate	Not_stunted	Not_underweighted	Not wasted	1000-2000	No	Yes	No	No	No	No
no education	cannot read at all	Agriculture	Currently employed	yes	Normal	Anemic	primary	poorest/pooreer	Unimproved	Unimproved	Yes	Solid fuel	No, smokes nothing	Not big problem	yes	Single	respondent	still breastfeeding	Institutional delivery	no	no	no	Yes	yes	yes	larger than average/ very large	not anemic	Stunted	underweighted	Not wasted	1000-2000	Yes	No	No	No	No	No
no education	cannot read at all	Agriculture	Currently employed	yes	Normal	Anemic	primary	poorest/pooreer	Unimproved	Unimproved	Yes	Solid fuel	No, smokes nothing	Not big problem	yes	Single	respondent	ever breastfed, not currently breastfeeding	Institutional delivery	no	no	no	Yes	yes	yes	larger than average/ very large	mild	Stunted	Not_underweighted	Not wasted	1000-2000	Yes	Yes	Yes	Yes	No	No
no education	cannot read at all	Agriculture	Currently employed	yes	Underweight	Not anemic	primary	poorest/pooreer	Unimproved	Improved	No	Solid fuel	No, smokes nothing	big problem	no	Single	respondent	ever breastfed, not currently breastfeeding	Institutional delivery	no	no	no	Yes	no	no	average	not anemic	Stunted	underweighted	Not wasted	1000-2000	Yes	No	No	No	No	No
primary	able to read whole sentence	Agriculture	Currently employed	yes	Normal	Anemic	no education	poorest/pooreer	Unimproved	Improved	Yes	Solid fuel	No, smokes nothing	big problem	no	Single	respondent	still breastfeeding	Institutional delivery	no	no	yes	Yes	yes	no	larger than average/ very large	moderate	Not_stunted	Not_underweighted	Not wasted	1000-2000	No	Yes	No	No	No	No
primary	able to read whole sentence	Agriculture	Currently employed	yes	Normal	Anemic	no education	poorest/pooreer	Unimproved	Improved	Yes	Solid fuel	No, smokes nothing	big problem	no	Multiple	respondent	ever breastfed, not currently breastfeeding	Institutional delivery	no	no	no	Yes	yes	yes	average	moderate	Stunted	underweighted	Not wasted	1000-2000	Yes	Yes	Yes	Yes	No	Yes
primary	able to read whole sentence	Agriculture	Currently employed	yes	Normal	Anemic	no education	poorest/pooreer	Unimproved	Improved	Yes	Solid fuel	No, smokes nothing	big problem	no	Multiple	respondent	ever breastfed, not currently breastfeeding	Institutional delivery	no	no	yes	Yes	yes	yes	average	moderate	Stunted	underweighted	Not wasted	1000-2000	Yes	Yes	Yes	Yes	No	Yes
primary	able to read whole sentence	Agriculture	Currently employed	yes	Normal	Not anemic	secondary	middle	Improved	Unimproved	No	Solid fuel	No, smokes nothing	big problem	no	Single	respondent	still breastfeeding	Institutional delivery	no	no	yes	Yes	yes	yes	average	not anemic	Stunted	Not_underweighted	Not wasted	1000-2000	Yes	No	No	No	No	No
primary	able to read whole sentence	Agriculture	Currently employed	yes	Normal	Not anemic	secondary	middle	Improved	Unimproved	No	Solid fuel	No, smokes nothing	big problem	no	Single	respondent	ever breastfed, not currently breastfeeding	Institutional delivery	no	no	yes	Yes	yes	yes	average	not anemic	Not_stunted	Not_underweighted	Not wasted	1000-2000	No	No	No	No	No	No
primary	able to read whole sentence	Agriculture	Currently employed	yes	Underweight	Anemic	primary	middle	Improved	Unimproved	No	Solid fuel	No, smokes nothing	big problem	no	Single	respondent	still breastfeeding	Institutional delivery	no	yes, last two weeks	no	Yes	no	yes	larger than average/ very large	mild	Not_stunted	Not_underweighted	Not wasted	1000-2000	No	Yes	No	No	No	No
no education	cannot read at all	Agriculture	Currently employed	yes	Underweight	Not anemic	no education	middle	Improved	Unimproved	No	Solid fuel	No, smokes nothing	big problem	no	Single	respondent	still breastfeeding	Institutional delivery	no	no	no	No	yes	yes	average	mild	Stunted	underweighted	Not wasted	1000-2000	Yes	Yes	Yes	Yes	No	Yes
primary	able to read whole sentence	Agriculture	Currently employed	yes	Normal	Anemic	no education	poorest/pooreer	Unimproved	Unimproved	No	Solid fuel	No, smokes nothing	big problem	no	Single	respondent	still breastfeeding	Institutional delivery	no	no	yes	Yes	yes	no	smaller than average/very small	mild	Not_stunted	Not_underweighted	Not wasted	1000-2000	No	Yes	No	No	No	No
no education	able to read whole sentence	Agriculture	Currently employed	yes	Normal	Not anemic	primary	middle	Unimproved	Improved	No	Solid fuel	No, smokes nothing	big problem	no	Single	respondent	still breastfeeding	Institutional delivery	no	yes, last two weeks	yes	No	no	yes	larger than average/ very large	mild	Not_stunted	underweighted	Not wasted	1000-2000	Yes	Yes	Yes	No	No	Yes
no education	able to read only parts sentence	Agriculture	Currently employed	yes	Normal	Not anemic	no education	middle	Improved	Unimproved	No	Solid fuel	No, smokes nothing	Not big problem	no	Single	respondent	ever breastfed, not currently breastfeeding	Institutional delivery	no	yes, last two weeks	no	No	yes	yes	average	not anemic	Stunted	Not_underweighted	Not wasted	1000-2000	Yes	No	No	No	No	No
no education	able to read only parts sentence	Agriculture	Currently employed	yes	Normal	Not anemic	no education	middle	Improved	Unimproved	No	Solid fuel	No, smokes nothing	Not big problem	no	Single	respondent	ever breastfed, not currently breastfeeding	Institutional delivery	no	yes, last two weeks	no	No	yes	yes	smaller than average/very small	mild	Not_stunted	Not_underweighted	Not wasted	1000-2000	No	Yes	No	No	No	No
primary	able to read whole sentence	Agriculture	Currently employed	yes	Underweight	Not anemic	no education	richer/rechest	Unimproved	Improved	Yes	Solid fuel	No, smokes nothing	big problem	no	Single	respondent	ever breastfed, not currently breastfeeding	Institutional delivery	no	no	no	No	no	yes	average	mild	Not_stunted	Not_underweighted	Not wasted	1000-2000	No	Yes	No	No	No	No
no education	cannot read at all	Agriculture	Currently employed	yes	Normal	Not anemic	primary	middle	Improved	Unimproved	Yes	Solid fuel	No, smokes nothing	big problem	no	Single	respondent	ever breastfed, not currently breastfeeding	Institutional delivery	no	no	no	No	yes	no	larger than average/ very large	not anemic	Stunted	Not_underweighted	Not wasted	1000-2000	Yes	No	No	No	No	No
no education	able to read whole sentence	Agriculture	Currently employed	yes	Normal	Anemic	secondary	richer/rechest	Improved	Unimproved	No	Solid fuel	No, smokes nothing	Not big problem	no	Single	respondent	ever breastfed, not currently breastfeeding	Institutional delivery	no	no	yes	Yes	no	no	average	mild	Stunted	Not_underweighted	Not wasted	1000-2000	Yes	Yes	Yes	Yes	No	No
primary	cannot read at all	Agriculture	Currently employed	yes	Underweight	Not anemic	no education	poorest/pooreer	Improved	Unimproved	No	Solid fuel	No, smokes nothing	big problem	no	Single	respondent	ever breastfed, not currently breastfeeding	Institutional delivery	no	no	no	No	yes	yes	smaller than average/very small	mild	Stunted	underweighted	Not wasted	1000-2000	Yes	Yes	Yes	Yes	No	Yes
primary	able to read whole sentence	Agriculture	Currently employed	yes	Normal	Anemic	no education	poorest/pooreer	Improved	Unimproved	No	Solid fuel	No, smokes nothing	big problem	no	Single	respondent	still breastfeeding	Institutional delivery	no	no	no	No	yes	yes	larger than average/ very large	not anemic	Stunted	underweighted	Wasted	1000-2000	Yes	No	No	No	No	No
primary	able to read whole sentence	Agriculture	Employed in past 12 months, not currently	no	Underweight	Not anemic	no education	poorest/pooreer	Improved	Unimproved	No	Solid fuel	Yes, Use cigarettes/ tobacco	big problem	no	Single	respondent	still breastfeeding	Institutional delivery	no	yes, last two weeks	yes	Yes	yes	no	average	not anemic	Stunted	underweighted	Not wasted	1000-2000	Yes	No	No	No	No	No
primary	able to read whole sentence	Agriculture	Currently employed	yes	Normal	Anemic	no education	poorest/pooreer	Unimproved	Unimproved	No	Solid fuel	No, smokes nothing	Not big problem	no	Single	respondent	ever breastfed, not currently breastfeeding	Institutional delivery	no	no	yes	No	yes	yes	larger than average/ very large	moderate	Stunted	underweighted	Not wasted	1000-2000	Yes	Yes	Yes	Yes	No	Yes
no education	cannot read at all	Agriculture	Employed in past 12 months, not currently	no	Underweight	Anemic	no education	poorest/pooreer	Improved	Unimproved	Yes	Solid fuel	No, smokes nothing	big problem	no	Single	respondent	ever breastfed, not currently breastfeeding	Institutional delivery	no	yes, last two weeks	yes	No	yes	yes	average	moderate	Stunted	underweighted	Not wasted	1000-2000	Yes	Yes	Yes	Yes	No	Yes
primary	cannot read at all	Agriculture	Currently employed	yes	Normal	Not anemic	primary	richer/rechest	Improved	Unimproved	Yes	Solid fuel	No, smokes nothing	Not big problem	no	Single	respondent	ever breastfed, not currently breastfeeding	Institutional delivery	yes	yes, last two weeks	no	No	yes	yes	smaller than average/very small	not anemic	Stunted	underweighted	Not wasted	1000-2000	Yes	No	No	No	No	No
primary	cannot read at all	Agriculture	Currently employed	yes	Normal	Not anemic	primary	richer/rechest	Improved	Unimproved	Yes	Solid fuel	No, smokes nothing	Not big problem	no	Single	respondent	ever breastfed, not currently breastfeeding	Institutional delivery	yes	no	no	No	yes	yes	smaller than average/very small	not anemic	Stunted	underweighted	Not wasted	1000-2000	Yes	No	No	No	No	No
primary	able to read whole sentence	Agriculture	Currently employed	yes	Normal	Anemic	primary	richer/rechest	Unimproved	Unimproved	Yes	Solid fuel	No, smokes nothing	big problem	yes	Single	respondent	still breastfeeding	Institutional delivery	no	no	no	No	yes	yes	larger than average/ very large	not anemic	Stunted	Not_underweighted	Not wasted	1000-2000	Yes	No	No	No	No	No
primary	able to read whole sentence	Agriculture	Currently employed	yes	Normal	Anemic	primary	richer/rechest	Unimproved	Unimproved	Yes	Solid fuel	No, smokes nothing	big problem	yes	Single	respondent	ever breastfed, not currently breastfeeding	Institutional delivery	no	no	yes	No	yes	yes	larger than average/ very large	moderate	Stunted	underweighted	Not wasted	1000-2000	Yes	Yes	Yes	Yes	No	Yes
primary	able to read whole sentence	Agriculture	Currently employed	yes	Overweight/Obesity	Not anemic	no education	middle	Improved	Improved	No	Solid fuel	No, smokes nothing	big problem	no	Single	respondent	ever breastfed, not currently breastfeeding	Home delivery	no	no	no	No	yes	yes	average	not anemic	Stunted	Not_underweighted	Not wasted	1000-2000	Yes	No	No	No	No	No
no education	able to read whole sentence	Agriculture	Currently employed	yes	Underweight	Not anemic	no education	richer/rechest	Unimproved	Unimproved	Yes	Solid fuel	No, smokes nothing	big problem	yes	Single	respondent	still breastfeeding	Institutional delivery	no	yes, last two weeks	no	Yes	no	no	smaller than average/very small	moderate	Stunted	Not_underweighted	Not wasted	1000-2000	Yes	Yes	Yes	Yes	No	No
primary	able to read whole sentence	Agriculture	Currently employed	yes	Normal	Not anemic	primary	middle	Improved	Unimproved	No	Solid fuel	No, smokes nothing	big problem	no	Single	respondent	ever breastfed, not currently breastfeeding	Home delivery	no	no	no	No	yes	yes	larger than average/ very large	not anemic	Stunted	underweighted	Not wasted	1000-2000	Yes	No	No	No	No	No
primary	able to read whole sentence	Agriculture	Currently employed	yes	Normal	Not anemic	primary	middle	Improved	Unimproved	No	Solid fuel	No, smokes nothing	big problem	no	Single	respondent	ever breastfed, not currently breastfeeding	Home delivery	no	no	no	No	yes	yes	larger than average/ very large	not anemic	Stunted	underweighted	Not wasted	1000-2000	Yes	No	No	No	No	No
primary	cannot read at all	Agriculture	Currently employed	yes	Normal	Anemic	primary	richer/rechest	Unimproved	Improved	Yes	Solid fuel	No, smokes nothing	big problem	yes	Single	respondent	still breastfeeding	Institutional delivery	no	no	yes	Yes	yes	yes	larger than average/ very large	not anemic	Not_stunted	Not_underweighted	Not wasted	1000-2000	No	No	No	No	No	No
primary	able to read whole sentence	Agriculture	Currently employed	yes	Normal	Not anemic	primary	richer/rechest	Improved	Improved	No	Solid fuel	No, smokes nothing	Not big problem	no	Single	respondent	still breastfeeding	Institutional delivery	no	no	no	No	no	yes	average	moderate	Stunted	Not_underweighted	Not wasted	1000-2000	Yes	Yes	Yes	Yes	No	No
secondary	able to read whole sentence	Professional/technical/managerial	Currently employed	yes	Normal	Not anemic	secondary	richer/rechest	Improved	Unimproved	Yes	Solid fuel	No, smokes nothing	Not big problem	yes	Single	respondent	ever breastfed, not currently breastfeeding	Institutional delivery	no	no	no	No	no	no	average	not anemic	Not_stunted	Not_underweighted	Not wasted	1000-2000	No	No	No	No	No	No
secondary	able to read whole sentence	Sales and services	Currently employed	yes	Normal	Not anemic	secondary	richer/rechest	Improved	Improved	Yes	Solid fuel	No, smokes nothing	Not big problem	yes	Single	respondent	still breastfeeding	Institutional delivery	no	no	no	No	yes	no	average	not anemic	Not_stunted	Not_underweighted	Not wasted	1000-2000	No	No	No	No	No	No
secondary	able to read whole sentence	Sales and services	Currently employed	yes	Normal	Not anemic	secondary	richer/rechest	Improved	Improved	Yes	Solid fuel	No, smokes nothing	Not big problem	yes	Single	respondent	ever breastfed, not currently breastfeeding	Institutional delivery	no	yes, last two weeks	no	Yes	no	yes	average	not anemic	Not_stunted	Not_underweighted	Not wasted	1000-2000	No	No	No	No	No	No
primary	able to read whole sentence	Agriculture	Currently employed	yes	Underweight	Not anemic	primary	richer/rechest	Improved	Improved	Yes	Solid fuel	No, smokes nothing	Not big problem	yes	Single	respondent	still breastfeeding	Institutional delivery	no	no	no	Yes	no	yes	average	not anemic	Stunted	underweighted	Not wasted	1000-2000	Yes	No	No	No	No	No
secondary	able to read whole sentence	Sales and services	Currently employed	yes	Normal	Not anemic	secondary	richer/rechest	Improved	Improved	No	Solid fuel	No, smokes nothing	Not big problem	yes	Single	respondent	still breastfeeding	Institutional delivery	no	no	no	No	yes	no	larger than average/ very large	mild	Not_stunted	Not_underweighted	Not wasted	1000-2000	No	Yes	No	No	No	No
secondary	able to read whole sentence	Professional/technical/managerial	Currently employed	yes	Normal	Not anemic	secondary	richer/rechest	Unimproved	Unimproved	Yes	Solid fuel	No, smokes nothing	Not big problem	yes	Single	respondent	ever breastfed, not currently breastfeeding	Institutional delivery	yes	yes, last two weeks	no	No	yes	yes	larger than average/ very large	not anemic	Not_stunted	Not_underweighted	Not wasted	1000-2000	No	No	No	No	No	No
no education	cannot read at all	Agriculture	Currently employed	yes	Normal	Not anemic	primary	poorest/pooreer	Unimproved	Improved	No	Solid fuel	No, smokes nothing	big problem	no	Single	respondent	ever breastfed, not currently breastfeeding	Institutional delivery	no	no	no	Yes	yes	no	larger than average/ very large	not anemic	Stunted	Not_underweighted	Not wasted	1000-2000	Yes	No	No	No	No	No
primary	able to read whole sentence	Agriculture	Currently employed	yes	Normal	Not anemic	secondary	richer/rechest	Improved	Improved	No	Solid fuel	No, smokes nothing	Not big problem	no	Single	respondent	still breastfeeding	Institutional delivery	no	no	no	No	yes	yes	average	not anemic	Not_stunted	Not_underweighted	Not wasted	1000-2000	No	No	No	No	No	No
primary	able to read whole sentence	Agriculture	Currently employed	yes	Normal	Not anemic	secondary	richer/rechest	Improved	Improved	No	Solid fuel	No, smokes nothing	Not big problem	no	Single	respondent	ever breastfed, not currently breastfeeding	Institutional delivery	no	no	no	No	yes	yes	average	mild	Stunted	Not_underweighted	Not wasted	1000-2000	Yes	Yes	Yes	Yes	No	No
primary	able to read whole sentence	Agriculture	Currently employed	yes	Normal	Not anemic	no education	richer/rechest	Improved	Improved	No	Solid fuel	No, smokes nothing	big problem	no	Single	respondent	still breastfeeding	Institutional delivery	no	yes, last two weeks	yes	Yes	yes	yes	larger than average/ very large	mild	Not_stunted	Not_underweighted	Not wasted	1000-2000	No	Yes	No	No	No	No
no education	cannot read at all	Agriculture	Currently employed	yes	Underweight	Not anemic	primary	richer/rechest	Improved	Improved	No	Solid fuel	No, smokes nothing	big problem	no	Single	respondent	still breastfeeding	Institutional delivery	no	yes, last two weeks	yes	Yes	yes	yes	average	mild	Stunted	underweighted	Not wasted	1000-2000	Yes	Yes	Yes	Yes	No	Yes
no education	cannot read at all	Agriculture	Currently employed	yes	Underweight	Not anemic	primary	richer/rechest	Improved	Improved	No	Solid fuel	No, smokes nothing	big problem	no	Single	respondent	ever breastfed, not currently breastfeeding	Institutional delivery	no	yes, last two weeks	yes	No	yes	yes	smaller than average/very small	not anemic	Not_stunted	Not_underweighted	Not wasted	1000-2000	No	No	No	No	No	No
secondary	able to read whole sentence	Professional/technical/managerial	Currently employed	yes	Overweight/Obesity	Not anemic	secondary	richer/rechest	Improved	Improved	Yes	Solid fuel	No, smokes nothing	Not big problem	yes	Single	respondent	still breastfeeding	Institutional delivery	no	no	yes	No	yes	yes	larger than average/ very large	moderate	Not_stunted	Not_underweighted	Not wasted	1000-2000	No	Yes	No	No	No	No
no education	cannot read at all	Agriculture	Currently employed	yes	Normal	Not anemic	no education	middle	Improved	Unimproved	No	Solid fuel	No, smokes nothing	big problem	no	Single	respondent	still breastfeeding	Institutional delivery	no	yes, last two weeks	yes	Yes	no	no	smaller than average/very small	not anemic	Stunted	underweighted	Not wasted	1000-2000	Yes	No	No	No	No	No
no education	cannot read at all	Agriculture	Currently employed	yes	Normal	Not anemic	no education	middle	Unimproved	Unimproved	No	Solid fuel	No, smokes nothing	big problem	no	Multiple	respondent	still breastfeeding	Institutional delivery	no	no	no	No	yes	no	average	not anemic	Stunted	Not_underweighted	Not wasted	1000-2000	Yes	No	No	No	No	No
no education	cannot read at all	Agriculture	Currently employed	yes	Normal	Not anemic	no education	middle	Unimproved	Unimproved	No	Solid fuel	No, smokes nothing	big problem	no	Multiple	respondent	ever breastfed, not currently breastfeeding	Institutional delivery	no	no	no	No	yes	no	larger than average/ very large	not anemic	Stunted	Not_underweighted	Not wasted	1000-2000	Yes	No	No	No	No	No
no education	cannot read at all	Agriculture	Currently employed	yes	Normal	Not anemic	no education	middle	Unimproved	Unimproved	No	Solid fuel	No, smokes nothing	big problem	no	Single	respondent	ever breastfed, not currently breastfeeding	Institutional delivery	no	no	no	No	no	no	smaller than average/very small	not anemic	Not_stunted	Not_underweighted	Not wasted	1000-2000	No	No	No	No	No	No
no education	cannot read at all	Agriculture	Currently employed	yes	Normal	Anemic	primary	middle	Improved	Unimproved	No	Solid fuel	Yes, Use cigarettes/ tobacco	big problem	yes	Single	respondent	still breastfeeding	Institutional delivery	no	no	no	Yes	no	no	larger than average/ very large	mild	Not_stunted	Not_underweighted	Not wasted	1000-2000	No	Yes	No	No	No	No
no education	cannot read at all	Agriculture	Currently employed	yes	Normal	Anemic	primary	middle	Improved	Unimproved	No	Solid fuel	Yes, Use cigarettes/ tobacco	big problem	yes	Single	respondent	ever breastfed, not currently breastfeeding	Institutional delivery	no	no	no	Yes	no	no	larger than average/ very large	not anemic	Stunted	Not_underweighted	Not wasted	1000-2000	Yes	No	No	No	No	No
no education	cannot read at all	Agriculture	Currently employed	yes	Normal	Not anemic	no education	poorest/pooreer	Unimproved	Unimproved	Yes	Solid fuel	No, smokes nothing	big problem	no	Single	respondent	still breastfeeding	Institutional delivery	no	no	no	No	no	yes	average	not anemic	Not_stunted	Not_underweighted	Not wasted	1000-2000	No	No	No	No	No	No
primary	able to read whole sentence	Agriculture	Currently employed	yes	Normal	Not anemic	primary	poorest/pooreer	Unimproved	Unimproved	No	Solid fuel	No, smokes nothing	big problem	no	Single	respondent	still breastfeeding	Institutional delivery	no	yes, last two weeks	yes	No	yes	no	average	not anemic	Not_stunted	Not_underweighted	Not wasted	1000-2000	No	No	No	No	No	No
no education	cannot read at all	Agriculture	Currently employed	yes	Normal	Not anemic	no education	poorest/pooreer	Unimproved	Unimproved	No	Solid fuel	No, smokes nothing	big problem	no	Single	respondent	still breastfeeding	Institutional delivery	no	no	yes	Yes	no	no	average	moderate	Not_stunted	Not_underweighted	Not wasted	1000-2000	No	Yes	No	No	No	No
no education	cannot read at all	Agriculture	Currently employed	yes	Normal	Not anemic	no education	poorest/pooreer	Unimproved	Unimproved	No	Solid fuel	No, smokes nothing	big problem	no	Single	respondent	ever breastfed, not currently breastfeeding	Institutional delivery	no	no	no	No	no	yes	average	mild	Stunted	Not_underweighted	Not wasted	1000-2000	Yes	Yes	Yes	Yes	No	No
no education	able to read whole sentence	Agriculture	Currently employed	yes	Normal	Not anemic	primary	poorest/pooreer	Unimproved	Improved	Yes	Solid fuel	No, smokes nothing	big problem	no	Single	respondent	ever breastfed, not currently breastfeeding	Home delivery	no	no	no	No	no	no	average	moderate	Stunted	Not_underweighted	Not wasted	1000-2000	Yes	Yes	Yes	Yes	No	No
no education	cannot read at all	Agriculture	Currently employed	yes	Underweight	Anemic	no education	poorest/pooreer	Improved	Unimproved	No	Solid fuel	No, smokes nothing	big problem	no	Single	respondent	still breastfeeding	Institutional delivery	no	no	yes	Yes	no	no	smaller than average/very small	severe	Not_stunted	underweighted	Wasted	1000-2000	Yes	Yes	Yes	No	Yes	Yes
primary	able to read whole sentence	Agriculture	Currently employed	yes	Normal	Not anemic	secondary	middle	Improved	Unimproved	No	Solid fuel	No, smokes nothing	Not big problem	yes	Single	respondent	still breastfeeding	Institutional delivery	no	no	yes	No	yes	no	larger than average/ very large	mild	Not_stunted	Not_underweighted	Not wasted	1000-2000	No	Yes	No	No	No	No
primary	able to read whole sentence	Agriculture	Currently employed	yes	Normal	Not anemic	secondary	middle	Improved	Unimproved	No	Solid fuel	No, smokes nothing	Not big problem	yes	Single	respondent	ever breastfed, not currently breastfeeding	Institutional delivery	no	no	yes	No	yes	yes	average	moderate	Stunted	underweighted	Not wasted	1000-2000	Yes	Yes	Yes	Yes	No	Yes
no education	able to read whole sentence	Agriculture	Currently employed	yes	Normal	Not anemic	primary	middle	Improved	Improved	No	Solid fuel	No, smokes nothing	Not big problem	yes	Single	respondent	still breastfeeding	Institutional delivery	no	no	yes	Yes	yes	no	larger than average/ very large	moderate	Stunted	underweighted	Not wasted	1000-2000	Yes	Yes	Yes	Yes	No	Yes
no education	cannot read at all	Agriculture	Currently employed	yes	Normal	Anemic	no education	poorest/pooreer	Improved	Unimproved	No	Solid fuel	No, smokes nothing	big problem	no	Single	respondent	ever breastfed, not currently breastfeeding	Institutional delivery	no	no	yes	No	no	yes	larger than average/ very large	severe	Stunted	underweighted	Not wasted	1000-2000	Yes	Yes	Yes	Yes	No	Yes
no education	cannot read at all	Agriculture	Currently employed	yes	Overweight/Obesity	Anemic	primary	middle	Unimproved	Unimproved	No	Solid fuel	No, smokes nothing	big problem	no	Single	respondent	ever breastfed, not currently breastfeeding	Institutional delivery	no	no	no	No	no	no	average	moderate	Stunted	underweighted	Not wasted	1000-2000	Yes	Yes	Yes	Yes	No	Yes
no education	able to read only parts sentence	Agriculture	Currently employed	yes	Normal	Anemic	primary	poorest/pooreer	Unimproved	Unimproved	No	Solid fuel	No, smokes nothing	big problem	no	Single	respondent	ever breastfed, not currently breastfeeding	Home delivery	no	no	yes	No	no	no	larger than average/ very large	severe	Stunted	Not_underweighted	Not wasted	1000-2000	Yes	Yes	Yes	Yes	No	No
no education	cannot read at all	Agriculture	Employed in past 12 months, not currently	no	Overweight/Obesity	Not anemic	primary	middle	Improved	Unimproved	Yes	Solid fuel	No, smokes nothing	Not big problem	yes	Single	respondent	ever breastfed, not currently breastfeeding	Institutional delivery	no	no	yes	Yes	no	no	average	severe	Not_stunted	Not_underweighted	Not wasted	1000-2000	No	Yes	No	No	No	No
no education	able to read whole sentence	Agriculture	Employed in past 12 months, not currently	no	Normal	Not anemic	primary	middle	Improved	Unimproved	Yes	Solid fuel	No, smokes nothing	Not big problem	yes	Single	respondent	ever breastfed, not currently breastfeeding	Institutional delivery	no	no	yes	Yes	no	yes	larger than average/ very large	moderate	Stunted	Not_underweighted	Not wasted	1000-2000	Yes	Yes	Yes	Yes	No	No
secondary	able to read whole sentence	Not working	Not employed in past 12 months	no	Normal	Not anemic	no education	richer/rechest	Improved	Improved	No	Solid fuel	No, smokes nothing	Not big problem	no	Single	respondent	still breastfeeding	Institutional delivery	no	no	no	No	no	no	average	not anemic	Not_stunted	underweighted	Wasted	<1000	Yes	No	No	No	No	No
secondary	able to read whole sentence	Not working	Not employed in past 12 months	no	Underweight	Anemic	no education	richer/rechest	Improved	Improved	Yes	Solid fuel	No, smokes nothing	big problem	no	Single	respondent	still breastfeeding	Institutional delivery	no	no	no	No	yes	yes	larger than average/ very large	mild	Not_stunted	Not_underweighted	Not wasted	<1000	No	Yes	No	No	No	No
higher	able to read whole sentence	Sales and services	Currently employed	yes	Normal	Not anemic	higher	richer/rechest	Improved	Improved	Yes	Solid fuel	No, smokes nothing	Not big problem	yes	Single	respondent	ever breastfed, not currently breastfeeding	Institutional delivery	no	no	no	No	no	yes	average	moderate	Not_stunted	Not_underweighted	Not wasted	<1000	No	Yes	No	No	No	No
higher	able to read whole sentence	Sales and services	Currently employed	yes	Normal	Not anemic	higher	richer/rechest	Improved	Improved	Yes	Solid fuel	No, smokes nothing	Not big problem	yes	Single	respondent	ever breastfed, not currently breastfeeding	Institutional delivery	yes	no	no	No	yes	yes	average	not anemic	Not_stunted	Not_underweighted	Wasted	<1000	Yes	No	No	No	No	No
no education	cannot read at all	Agriculture	Currently employed	yes	Normal	Not anemic	no education	poorest/pooreer	Improved	Unimproved	No	Solid fuel	No, smokes nothing	big problem	no	Single	respondent	still breastfeeding	Institutional delivery	no	no	no	No	yes	yes	larger than average/ very large	mild	Stunted	Not_underweighted	Not wasted	1000-2000	Yes	Yes	Yes	Yes	No	No
primary	able to read whole sentence	Agriculture	Currently employed	yes	Underweight	Anemic	no education	poorest/pooreer	Improved	Unimproved	No	Solid fuel	No, smokes nothing	big problem	no	Single	respondent	still breastfeeding	Institutional delivery	no	no	no	Yes	yes	yes	average	moderate	Stunted	underweighted	Not wasted	1000-2000	Yes	Yes	Yes	Yes	No	Yes
primary	able to read whole sentence	Agriculture	Currently employed	yes	Underweight	Anemic	no education	poorest/pooreer	Improved	Unimproved	No	Solid fuel	No, smokes nothing	big problem	no	Single	respondent	ever breastfed, not currently breastfeeding	Institutional delivery	no	no	no	No	yes	yes	average	not anemic	Not_stunted	underweighted	Not wasted	1000-2000	Yes	No	No	No	No	No
primary	able to read whole sentence	Agriculture	Currently employed	yes	Normal	Anemic	primary	poorest/pooreer	Improved	Unimproved	No	Solid fuel	No, smokes nothing	Not big problem	yes	Single	respondent	ever breastfed, not currently breastfeeding	Institutional delivery	no	no	yes	Yes	no	yes	larger than average/ very large	moderate	Stunted	underweighted	Wasted	1000-2000	Yes	Yes	Yes	Yes	Yes	Yes
no education	cannot read at all	Agriculture	Currently employed	yes	Normal	Anemic	primary	middle	Improved	Improved	No	Solid fuel	No, smokes nothing	big problem	no	Single	respondent	still breastfeeding	Institutional delivery	no	no	yes	No	yes	yes	average	moderate	Stunted	underweighted	Not wasted	1000-2000	Yes	Yes	Yes	Yes	No	Yes
primary	able to read whole sentence	Agriculture	Currently employed	yes	Normal	Anemic	no education	poorest/pooreer	Improved	Improved	Yes	Solid fuel	No, smokes nothing	big problem	yes	Multiple	respondent	still breastfeeding	Institutional delivery	no	no	no	No	yes	no	smaller than average/very small	moderate	Stunted	underweighted	Wasted	1000-2000	Yes	Yes	Yes	Yes	Yes	Yes
primary	able to read whole sentence	Agriculture	Currently employed	yes	Normal	Anemic	no education	poorest/pooreer	Improved	Improved	Yes	Solid fuel	No, smokes nothing	big problem	yes	Multiple	respondent	ever breastfed, not currently breastfeeding	Institutional delivery	no	no	no	Yes	yes	no	average	moderate	Stunted	underweighted	Not wasted	1000-2000	Yes	Yes	Yes	Yes	No	Yes
no education	cannot read at all	Agriculture	Currently employed	yes	Normal	Not anemic	primary	middle	Improved	Improved	No	Solid fuel	No, smokes nothing	big problem	yes	Single	respondent	ever breastfed, not currently breastfeeding	Institutional delivery	no	no	no	Yes	yes	yes	average	not anemic	Stunted	Not_underweighted	Not wasted	1000-2000	Yes	No	No	No	No	No
no education	cannot read at all	Agriculture	Currently employed	yes	Normal	Anemic	no education	poorest/pooreer	Improved	Unimproved	No	Solid fuel	No, smokes nothing	big problem	no	Single	respondent	still breastfeeding	Institutional delivery	no	no	yes	No	yes	yes	larger than average/ very large	mild	Stunted	Not_underweighted	Not wasted	1000-2000	Yes	Yes	Yes	Yes	No	No
no education	cannot read at all	Agriculture	Currently employed	yes	Normal	Anemic	no education	middle	Improved	Improved	No	Solid fuel	No, smokes nothing	big problem	no	Single	respondent	still breastfeeding	Institutional delivery	no	no	yes	Yes	yes	yes	larger than average/ very large	moderate	Stunted	Not_underweighted	Not wasted	1000-2000	Yes	Yes	Yes	Yes	No	No
no education	cannot read at all	Agriculture	Currently employed	yes	Normal	Anemic	no education	middle	Improved	Improved	No	Solid fuel	No, smokes nothing	big problem	no	Single	respondent	ever breastfed, not currently breastfeeding	Institutional delivery	no	no	yes	Yes	no	yes	larger than average/ very large	mild	Stunted	underweighted	Not wasted	1000-2000	Yes	Yes	Yes	Yes	No	Yes
no education	cannot read at all	Agriculture	Currently employed	yes	Normal	Not anemic	primary	middle	Improved	Improved	No	Solid fuel	No, smokes nothing	big problem	yes	Single	respondent	ever breastfed, not currently breastfeeding	Institutional delivery	no	no	no	No	yes	yes	larger than average/ very large	not anemic	Stunted	underweighted	Not wasted	1000-2000	Yes	No	No	No	No	No
no education	cannot read at all	Agriculture	Currently employed	yes	Normal	Not anemic	primary	middle	Improved	Improved	No	Solid fuel	No, smokes nothing	big problem	yes	Multiple	respondent	ever breastfed, not currently breastfeeding	Institutional delivery	no	no	no	No	yes	yes	larger than average/ very large	moderate	Stunted	underweighted	Not wasted	1000-2000	Yes	Yes	Yes	Yes	No	Yes
no education	cannot read at all	Agriculture	Currently employed	yes	Normal	Not anemic	primary	middle	Improved	Improved	No	Solid fuel	No, smokes nothing	big problem	yes	Multiple	respondent	ever breastfed, not currently breastfeeding	Institutional delivery	no	no	yes	Yes	yes	yes	larger than average/ very large	severe	Stunted	underweighted	Not wasted	1000-2000	Yes	Yes	Yes	Yes	No	Yes
secondary	able to read whole sentence	Agriculture	Currently employed	yes	Normal	Anemic	primary	poorest/pooreer	Improved	Improved	No	Solid fuel	No, smokes nothing	Not big problem	no	Single	respondent	still breastfeeding	Institutional delivery	no	yes, last two weeks	yes	Yes	yes	no	average	moderate	Stunted	underweighted	Not wasted	1000-2000	Yes	Yes	Yes	Yes	No	Yes
no education	cannot read at all	Agriculture	Currently employed	yes	Normal	Anemic	no education	poorest/pooreer	Improved	Unimproved	No	Solid fuel	No, smokes nothing	big problem	no	Single	respondent	ever breastfed, not currently breastfeeding	Institutional delivery	no	no	yes	Yes	yes	yes	larger than average/ very large	moderate	Not_stunted	Not_underweighted	Not wasted	1000-2000	No	Yes	No	No	No	No
secondary	able to read whole sentence	Agriculture	Currently employed	yes	Normal	Not anemic	no education	richer/rechest	Improved	Improved	Yes	Solid fuel	No, smokes nothing	Not big problem	no	Single	respondent	ever breastfed, not currently breastfeeding	Home delivery	no	no	yes	No	yes	yes	average	not anemic	Not_stunted	Not_underweighted	Not wasted	1000-2000	No	No	No	No	No	No
no education	able to read only parts sentence	Agriculture	Currently employed	yes	Normal	Not anemic	primary	richer/rechest	Improved	Unimproved	Yes	Solid fuel	No, smokes nothing	big problem	yes	Single	respondent	ever breastfed, not currently breastfeeding	Institutional delivery	no	no	yes	No	yes	yes	smaller than average/very small	mild	Not_stunted	Not_underweighted	Not wasted	1000-2000	No	Yes	No	No	No	No
primary	able to read whole sentence	Agriculture	Currently employed	yes	Underweight	Anemic	primary	poorest/pooreer	Improved	Unimproved	No	Solid fuel	No, smokes nothing	Not big problem	no	Single	respondent	still breastfeeding	Home delivery	no	yes, last two weeks	yes	Yes	yes	no	average	severe	Not_stunted	Not_underweighted	Wasted	1000-2000	Yes	Yes	Yes	No	Yes	No
primary	able to read whole sentence	Agriculture	Currently employed	yes	Underweight	Anemic	primary	poorest/pooreer	Improved	Unimproved	No	Solid fuel	No, smokes nothing	Not big problem	no	Single	respondent	ever breastfed, not currently breastfeeding	Institutional delivery	no	no	yes	Yes	yes	no	average	severe	Stunted	underweighted	Not wasted	1000-2000	Yes	Yes	Yes	Yes	No	Yes
no education	cannot read at all	Agriculture	Currently employed	yes	Normal	Not anemic	primary	poorest/pooreer	Improved	Unimproved	No	Solid fuel	No, smokes nothing	big problem	no	Single	respondent	still breastfeeding	Institutional delivery	no	no	no	No	no	yes	average	moderate	Stunted	Not_underweighted	Not wasted	1000-2000	Yes	Yes	Yes	Yes	No	No
no education	cannot read at all	Agriculture	Currently employed	yes	Normal	Not anemic	primary	poorest/pooreer	Improved	Unimproved	No	Solid fuel	No, smokes nothing	big problem	no	Single	respondent	still breastfeeding	Institutional delivery	no	yes, last two weeks	yes	No	yes	no	larger than average/ very large	severe	Not_stunted	Not_underweighted	Not wasted	1000-2000	No	Yes	No	No	No	No
no education	cannot read at all	Agriculture	Currently employed	yes	Normal	Not anemic	primary	poorest/pooreer	Improved	Unimproved	No	Solid fuel	No, smokes nothing	big problem	no	Single	respondent	ever breastfed, not currently breastfeeding	Institutional delivery	no	no	no	No	yes	yes	smaller than average/very small	not anemic	Stunted	underweighted	Not wasted	1000-2000	Yes	No	No	No	No	No
secondary	able to read whole sentence	Professional/technical/managerial	Currently employed	yes	Normal	Not anemic	secondary	richer/rechest	Improved	Improved	Yes	Solid fuel	No, smokes nothing	Not big problem	yes	Single	respondent	ever breastfed, not currently breastfeeding	Institutional delivery	no	no	no	No	yes	yes	larger than average/ very large	not anemic	Not_stunted	Not_underweighted	Not wasted	1000-2000	No	No	No	No	No	No
primary	able to read whole sentence	Agriculture	Currently employed	yes	Normal	Not anemic	primary	poorest/pooreer	Unimproved	Unimproved	Yes	Solid fuel	No, smokes nothing	big problem	no	Single	respondent	ever breastfed, not currently breastfeeding	Institutional delivery	no	no	no	No	yes	yes	average	not anemic	Stunted	Not_underweighted	Not wasted	1000-2000	Yes	No	No	No	No	No
no education	cannot read at all	Agriculture	Currently employed	yes	Underweight	Not anemic	primary	poorest/pooreer	Unimproved	Unimproved	Yes	Solid fuel	No, smokes nothing	big problem	no	Single	respondent	ever breastfed, not currently breastfeeding	Institutional delivery	no	no	no	Yes	no	yes	larger than average/ very large	mild	Stunted	Not_underweighted	Not wasted	1000-2000	Yes	Yes	Yes	Yes	No	No
no education	able to read whole sentence	Not working	Not employed in past 12 months	no	Normal	Anemic	no education	middle	Improved	Unimproved	Yes	Solid fuel	No, smokes nothing	big problem	no	Single	respondent	ever breastfed, not currently breastfeeding	Institutional delivery	no	no	yes	Yes	yes	yes	average	mild	Not_stunted	Not_underweighted	Not wasted	1000-2000	No	Yes	No	No	No	No
no education	cannot read at all	Agriculture	Currently employed	yes	Underweight	Not anemic	no education	richer/rechest	Unimproved	Improved	Yes	Solid fuel	No, smokes nothing	big problem	no	Single	respondent	still breastfeeding	Institutional delivery	no	no	yes	Yes	no	yes	average	mild	Stunted	underweighted	Wasted	1000-2000	Yes	Yes	Yes	Yes	Yes	Yes
no education	able to read only parts sentence	Sales and services	Currently employed	yes	Overweight/Obesity	Not anemic	primary	richer/rechest	Unimproved	Improved	Yes	Solid fuel	No, smokes nothing	big problem	no	Single	respondent	still breastfeeding	Home delivery	no	no	yes	Yes	no	no	average	moderate	Stunted	underweighted	Not wasted	1000-2000	Yes	Yes	Yes	Yes	No	Yes
no education	able to read only parts sentence	Sales and services	Currently employed	yes	Overweight/Obesity	Not anemic	primary	richer/rechest	Unimproved	Improved	Yes	Solid fuel	No, smokes nothing	big problem	no	Single	respondent	ever breastfed, not currently breastfeeding	Institutional delivery	no	yes, last two weeks	yes	Yes	no	no	larger than average/ very large	not anemic	Stunted	Not_underweighted	Not wasted	1000-2000	Yes	No	No	No	No	No
primary	able to read whole sentence	Agriculture	Currently employed	yes	Normal	Not anemic	primary	middle	Unimproved	Improved	Yes	Solid fuel	No, smokes nothing	big problem	yes	Single	respondent	ever breastfed, not currently breastfeeding	Institutional delivery	no	no	no	No	yes	yes	average	moderate	Stunted	underweighted	Wasted	1000-2000	Yes	Yes	Yes	Yes	Yes	Yes
primary	able to read whole sentence	Agriculture	Currently employed	yes	Normal	Not anemic	primary	poorest/pooreer	Improved	Unimproved	Yes	Solid fuel	No, smokes nothing	big problem	no	Single	respondent	still breastfeeding	Institutional delivery	no	no	yes	Yes	no	no	average	moderate	Stunted	Not_underweighted	Not wasted	1000-2000	Yes	Yes	Yes	Yes	No	No
primary	able to read whole sentence	Agriculture	Currently employed	yes	Normal	Anemic	primary	richer/rechest	Improved	Improved	Yes	Solid fuel	No, smokes nothing	big problem	no	Single	respondent	still breastfeeding	Institutional delivery	no	no	no	No	yes	no	larger than average/ very large	moderate	Not_stunted	Not_underweighted	Not wasted	2001-3500	No	Yes	No	No	No	No
primary	able to read whole sentence	Agriculture	Currently employed	yes	Normal	Anemic	primary	richer/rechest	Improved	Improved	Yes	Solid fuel	No, smokes nothing	big problem	no	Single	respondent	ever breastfed, not currently breastfeeding	Institutional delivery	no	yes, last two weeks	no	Yes	no	yes	larger than average/ very large	moderate	Not_stunted	Not_underweighted	Not wasted	2001-3500	No	Yes	No	No	No	No
secondary	able to read whole sentence	Professional/technical/managerial	Currently employed	yes	Underweight	Anemic	higher	richer/rechest	Improved	Improved	Yes	Solid fuel	No, smokes nothing	big problem	yes	Single	respondent	ever breastfed, not currently breastfeeding	Institutional delivery	yes	no	no	Yes	yes	yes	average	not anemic	Not_stunted	Not_underweighted	Not wasted	2001-3500	No	No	No	No	No	No
primary	able to read whole sentence	Agriculture	Currently employed	yes	Normal	Not anemic	primary	richer/rechest	Improved	Improved	Yes	Solid fuel	No, smokes nothing	big problem	yes	Single	respondent	still breastfeeding	Institutional delivery	no	no	no	No	yes	no	average	not anemic	Not_stunted	Not_underweighted	Not wasted	2001-3500	No	No	No	No	No	No
primary	able to read whole sentence	Agriculture	Currently employed	yes	Normal	Not anemic	primary	richer/rechest	Improved	Improved	Yes	Solid fuel	No, smokes nothing	big problem	yes	Single	respondent	ever breastfed, not currently breastfeeding	Institutional delivery	no	no	no	No	yes	yes	larger than average/ very large	not anemic	Not_stunted	Not_underweighted	Not wasted	2001-3500	No	No	No	No	No	No
no education	cannot read at all	Agriculture	Currently employed	yes	Normal	Not anemic	no education	richer/rechest	Improved	Improved	Yes	Solid fuel	No, smokes nothing	big problem	yes	Single	respondent	still breastfeeding	Institutional delivery	no	yes, last two weeks	no	Yes	no	no	larger than average/ very large	mild	Not_stunted	Not_underweighted	Not wasted	2001-3500	No	Yes	No	No	No	No
no education	cannot read at all	Agriculture	Currently employed	yes	Normal	Not anemic	no education	richer/rechest	Improved	Improved	Yes	Solid fuel	No, smokes nothing	big problem	yes	Single	respondent	ever breastfed, not currently breastfeeding	Institutional delivery	no	yes, last two weeks	no	No	no	no	average	mild	Not_stunted	Not_underweighted	Not wasted	2001-3500	No	Yes	No	No	No	No
primary	able to read whole sentence	Agriculture	Currently employed	yes	Normal	Anemic	no education	poorest/pooreer	Improved	Improved	Yes	Solid fuel	No, smokes nothing	big problem	yes	Single	respondent	still breastfeeding	Institutional delivery	no	no	no	Yes	yes	yes	smaller than average/very small	mild	Stunted	underweighted	Not wasted	1000-2000	Yes	Yes	Yes	Yes	No	Yes
no education	cannot read at all	Agriculture	Currently employed	yes	Normal	Not anemic	primary	poorest/pooreer	Improved	Unimproved	Yes	Solid fuel	No, smokes nothing	big problem	yes	Single	respondent	ever breastfed, not currently breastfeeding	Institutional delivery	no	no	yes	Yes	no	yes	average	not anemic	Stunted	underweighted	Not wasted	1000-2000	Yes	No	No	No	No	No
primary	able to read whole sentence	Agriculture	Currently employed	yes	Normal	Not anemic	no education	middle	Improved	Unimproved	No	Solid fuel	No, smokes nothing	big problem	yes	Single	respondent	still breastfeeding	Institutional delivery	no	no	no	Yes	no	yes	smaller than average/very small	not anemic	Not_stunted	Not_underweighted	Not wasted	1000-2000	No	No	No	No	No	No
secondary	able to read whole sentence	Agriculture	Currently employed	yes	Normal	Not anemic	higher	richer/rechest	Improved	Improved	Yes	Solid fuel	No, smokes nothing	big problem	yes	Single	respondent	still breastfeeding	Institutional delivery	no	no	no	No	no	yes	average	mild	Not_stunted	Not_underweighted	Not wasted	1000-2000	No	Yes	No	No	No	No
no education	cannot read at all	Agriculture	Currently employed	yes	Normal	Not anemic	no education	poorest/pooreer	Improved	Improved	No	Solid fuel	No, smokes nothing	big problem	yes	Single	respondent	ever breastfed, not currently breastfeeding	Institutional delivery	no	no	yes	No	yes	yes	larger than average/ very large	mild	Stunted	Not_underweighted	Not wasted	1000-2000	Yes	Yes	Yes	Yes	No	No
no education	cannot read at all	Agriculture	Currently employed	yes	Overweight/Obesity	Anemic	no education	poorest/pooreer	Improved	Unimproved	No	Solid fuel	No, smokes nothing	big problem	no	Single	respondent	still breastfeeding	Institutional delivery	no	no	no	No	yes	yes	average	not anemic	Stunted	underweighted	Not wasted	1000-2000	Yes	No	No	No	No	No
no education	cannot read at all	Agriculture	Currently employed	yes	Normal	Anemic	primary	middle	Improved	Improved	Yes	Solid fuel	No, smokes nothing	big problem	no	Single	respondent	still breastfeeding	Institutional delivery	no	no	no	No	yes	yes	larger than average/ very large	mild	Not_stunted	Not_underweighted	Not wasted	1000-2000	No	Yes	No	No	No	No
no education	able to read whole sentence	Agriculture	Employed in past 12 months, not currently	no	Normal	Not anemic	primary	middle	Improved	Improved	Yes	Solid fuel	No, smokes nothing	Not big problem	no	Single	respondent	ever breastfed, not currently breastfeeding	Institutional delivery	no	no	no	Yes	yes	yes	average	mild	Stunted	Not_underweighted	Not wasted	1000-2000	Yes	Yes	Yes	Yes	No	No
secondary	able to read whole sentence	Sales and services	Currently employed	yes	Overweight/Obesity	Not anemic	primary	richer/rechest	Improved	Improved	Yes	Solid fuel	No, smokes nothing	Not big problem	no	Single	respondent	ever breastfed, not currently breastfeeding	Institutional delivery	no	no	no	No	yes	yes	larger than average/ very large	not anemic	Not_stunted	Not_underweighted	Not wasted	1000-2000	No	No	No	No	No	No
no education	cannot read at all	Agriculture	Employed in past 12 months, not currently	no	Normal	Not anemic	primary	richer/rechest	Improved	Improved	No	Solid fuel	No, smokes nothing	Not big problem	yes	Single	respondent	ever breastfed, not currently breastfeeding	Institutional delivery	no	no	yes	Yes	yes	no	smaller than average/very small	not anemic	Not_stunted	Not_underweighted	Not wasted	1000-2000	No	No	No	No	No	No
primary	able to read whole sentence	Agriculture	Currently employed	yes	Underweight	Not anemic	primary	richer/rechest	Improved	Unimproved	No	Solid fuel	No, smokes nothing	big problem	yes	Single	respondent	still breastfeeding	Institutional delivery	no	no	no	No	yes	no	average	not anemic	Not_stunted	Not_underweighted	Not wasted	1000-2000	No	No	No	No	No	No
primary	able to read whole sentence	Agriculture	Currently employed	yes	Underweight	Not anemic	primary	richer/rechest	Improved	Unimproved	No	Solid fuel	No, smokes nothing	big problem	yes	Single	respondent	ever breastfed, not currently breastfeeding	Institutional delivery	no	no	no	No	yes	no	average	not anemic	Not_stunted	Not_underweighted	Not wasted	1000-2000	No	No	No	No	No	No
primary	cannot read at all	Agriculture	Currently employed	yes	Normal	Anemic	no education	richer/rechest	Improved	Improved	No	Solid fuel	No, smokes nothing	big problem	no	Single	respondent	ever breastfed, not currently breastfeeding	Institutional delivery	no	yes, last two weeks	yes	No	yes	yes	larger than average/ very large	moderate	Not_stunted	Not_underweighted	Not wasted	<1000	No	Yes	No	No	No	No
no education	cannot read at all	Agriculture	Currently employed	yes	Normal	Not anemic	no education	richer/rechest	Improved	Improved	No	Solid fuel	No, smokes nothing	big problem	yes	Single	respondent	still breastfeeding	Institutional delivery	yes	no	no	Yes	yes	no	smaller than average/very small	not anemic	Stunted	underweighted	Not wasted	<1000	Yes	No	No	No	No	No
secondary	able to read whole sentence	Sales and services	Currently employed	yes	Normal	Not anemic	secondary	richer/rechest	Improved	Improved	Yes	Solid fuel	No, smokes nothing	big problem	yes	Single	respondent	ever breastfed, not currently breastfeeding	Institutional delivery	no	no	no	Yes	no	yes	average	not anemic	Not_stunted	Not_underweighted	Not wasted	<1000	No	No	No	No	No	No
no education	cannot read at all	Agriculture	Currently employed	yes	Overweight/Obesity	Not anemic	secondary	richer/rechest	Improved	Unimproved	No	Solid fuel	No, smokes nothing	big problem	yes	Single	respondent	ever breastfed, not currently breastfeeding	Institutional delivery	no	yes, last two weeks	no	No	yes	no	average	not anemic	Not_stunted	Not_underweighted	Not wasted	<1000	No	No	No	No	No	No
no education	cannot read at all	Agriculture	Currently employed	yes	Overweight/Obesity	Not anemic	secondary	richer/rechest	Improved	Unimproved	No	Solid fuel	No, smokes nothing	big problem	yes	Single	respondent	ever breastfed, not currently breastfeeding	Institutional delivery	no	no	no	No	yes	no	larger than average/ very large	not anemic	Not_stunted	Not_underweighted	Not wasted	<1000	No	No	No	No	No	No
secondary	able to read whole sentence	Agriculture	Currently employed	yes	Normal	Not anemic	secondary	richer/rechest	Improved	Unimproved	No	Solid fuel	No, smokes nothing	big problem	no	Single	respondent	ever breastfed, not currently breastfeeding	Institutional delivery	no	no	no	No	no	yes	larger than average/ very large	not anemic	Not_stunted	Not_underweighted	Not wasted	<1000	No	No	No	No	No	No
primary	cannot read at all	Agriculture	Currently employed	yes	Normal	Anemic	primary	richer/rechest	Improved	Improved	No	Solid fuel	No, smokes nothing	big problem	no	Single	respondent	ever breastfed, not currently breastfeeding	Institutional delivery	no	no	yes	Yes	no	yes	larger than average/ very large	not anemic	Stunted	underweighted	Not wasted	<1000	Yes	No	No	No	No	No
secondary	able to read whole sentence	Agriculture	Currently employed	yes	Overweight/Obesity	Not anemic	higher	richer/rechest	Improved	Unimproved	Yes	Solid fuel	No, smokes nothing	Not big problem	no	Single	respondent	still breastfeeding	Institutional delivery	no	yes, last two weeks	no	No	no	yes	average	moderate	Not_stunted	Not_underweighted	Not wasted	<1000	No	Yes	No	No	No	No
secondary	able to read whole sentence	Agriculture	Currently employed	yes	Overweight/Obesity	Not anemic	higher	richer/rechest	Improved	Unimproved	Yes	Solid fuel	No, smokes nothing	Not big problem	no	Single	respondent	ever breastfed, not currently breastfeeding	Institutional delivery	no	no	yes	Yes	no	yes	larger than average/ very large	moderate	Not_stunted	Not_underweighted	Not wasted	<1000	No	Yes	No	No	No	No
secondary	able to read whole sentence	Not working	Not employed in past 12 months	no	Normal	Not anemic	no education	richer/rechest	Improved	Unimproved	Yes	Solid fuel	No, smokes nothing	big problem	yes	Single	respondent	still breastfeeding	Institutional delivery	no	no	no	No	no	no	average	mild	Not_stunted	Not_underweighted	Not wasted	<1000	No	Yes	No	No	No	No
no education	cannot read at all	Agriculture	Currently employed	yes	Normal	Anemic	no education	poorest/pooreer	Improved	Improved	No	Solid fuel	No, smokes nothing	big problem	no	Single	respondent	still breastfeeding	Institutional delivery	no	no	no	No	no	no	average	moderate	Stunted	underweighted	Wasted	1000-2000	Yes	Yes	Yes	Yes	Yes	Yes
no education	cannot read at all	Agriculture	Currently employed	yes	Normal	Anemic	no education	poorest/pooreer	Improved	Improved	No	Solid fuel	No, smokes nothing	big problem	no	Single	respondent	ever breastfed, not currently breastfeeding	Institutional delivery	no	no	no	No	no	no	average	not anemic	Stunted	Not_underweighted	Not wasted	1000-2000	Yes	No	No	No	No	No
primary	able to read only parts sentence	Not working	Not employed in past 12 months	no	Normal	Anemic	primary	poorest/pooreer	Unimproved	Improved	No	Solid fuel	No, smokes nothing	big problem	yes	Single	respondent	still breastfeeding	Institutional delivery	no	no	no	No	yes	yes	average	moderate	Stunted	Not_underweighted	Not wasted	1000-2000	Yes	Yes	Yes	Yes	No	No
primary	able to read only parts sentence	Not working	Not employed in past 12 months	no	Normal	Anemic	primary	poorest/pooreer	Unimproved	Improved	No	Solid fuel	No, smokes nothing	big problem	yes	Single	respondent	ever breastfed, not currently breastfeeding	Institutional delivery	no	no	no	No	no	yes	average	not anemic	Not_stunted	Not_underweighted	Not wasted	1000-2000	No	No	No	No	No	No
no education	cannot read at all	Agriculture	Currently employed	yes	Underweight	Not anemic	no education	poorest/pooreer	Improved	Unimproved	No	Solid fuel	No, smokes nothing	Not big problem	no	Single	respondent	still breastfeeding	Institutional delivery	no	yes, last two weeks	no	Yes	yes	no	smaller than average/very small	moderate	Stunted	underweighted	Not wasted	1000-2000	Yes	Yes	Yes	Yes	No	Yes
no education	cannot read at all	Agriculture	Currently employed	yes	Underweight	Not anemic	no education	poorest/pooreer	Improved	Unimproved	No	Solid fuel	No, smokes nothing	Not big problem	no	Single	respondent	ever breastfed, not currently breastfeeding	Institutional delivery	no	no	no	Yes	yes	yes	average	mild	Stunted	underweighted	Not wasted	1000-2000	Yes	Yes	Yes	Yes	No	Yes
no education	cannot read at all	Agriculture	Currently employed	yes	Underweight	Not anemic	no education	poorest/pooreer	Improved	Unimproved	No	Solid fuel	No, smokes nothing	Not big problem	no	Single	respondent	ever breastfed, not currently breastfeeding	Institutional delivery	no	no	no	No	yes	yes	average	mild	Stunted	Not_underweighted	Not wasted	1000-2000	Yes	Yes	Yes	Yes	No	No
primary	able to read whole sentence	Sales and services	Currently employed	yes	Normal	Not anemic	no education	poorest/pooreer	Improved	Unimproved	No	Solid fuel	No, smokes nothing	big problem	no	Single	respondent	ever breastfed, not currently breastfeeding	Institutional delivery	no	no	no	No	no	yes	average	moderate	Stunted	underweighted	Not wasted	1000-2000	Yes	Yes	Yes	Yes	No	Yes
no education	able to read whole sentence	Agriculture	Currently employed	yes	Normal	Anemic	primary	poorest/pooreer	Improved	Unimproved	No	Solid fuel	No, smokes nothing	Not big problem	no	Single	respondent	ever breastfed, not currently breastfeeding	Institutional delivery	no	no	no	No	yes	yes	average	not anemic	Stunted	underweighted	Not wasted	1000-2000	Yes	No	No	No	No	No
primary	able to read whole sentence	Agriculture	Currently employed	yes	Normal	Not anemic	no education	poorest/pooreer	Improved	Improved	Yes	Solid fuel	No, smokes nothing	Not big problem	no	Single	respondent	ever breastfed, not currently breastfeeding	Institutional delivery	no	no	no	No	yes	no	average	mild	Not_stunted	Not_underweighted	Not wasted	1000-2000	No	Yes	No	No	No	No
primary	able to read whole sentence	Agriculture	Currently employed	yes	Normal	Anemic	primary	middle	Improved	Improved	Yes	Solid fuel	No, smokes nothing	Not big problem	no	Single	respondent	still breastfeeding	Institutional delivery	no	yes, last two weeks	yes	No	yes	no	average	moderate	Not_stunted	Not_underweighted	Not wasted	1000-2000	No	Yes	No	No	No	No
primary	able to read whole sentence	Agriculture	Currently employed	yes	Normal	Anemic	primary	middle	Improved	Improved	Yes	Solid fuel	No, smokes nothing	Not big problem	no	Single	respondent	ever breastfed, not currently breastfeeding	Institutional delivery	no	no	no	No	yes	no	larger than average/ very large	severe	Stunted	underweighted	Not wasted	1000-2000	Yes	Yes	Yes	Yes	No	Yes
no education	cannot read at all	Agriculture	Currently employed	yes	Normal	Not anemic	secondary	middle	Improved	Unimproved	No	Solid fuel	No, smokes nothing	big problem	no	Single	respondent	still breastfeeding	Institutional delivery	no	yes, last two weeks	no	Yes	yes	yes	smaller than average/very small	mild	Stunted	Not_underweighted	Not wasted	2001-3500	Yes	Yes	Yes	Yes	No	No
no education	cannot read at all	Agriculture	Currently employed	yes	Overweight/Obesity	Not anemic	primary	richer/rechest	Improved	Unimproved	Yes	Solid fuel	No, smokes nothing	big problem	yes	Single	respondent	ever breastfed, not currently breastfeeding	Institutional delivery	no	no	no	No	no	yes	larger than average/ very large	mild	Not_stunted	Not_underweighted	Not wasted	2001-3500	No	Yes	No	No	No	No
no education	cannot read at all	Sales and services	Currently employed	yes	Overweight/Obesity	Anemic	no education	richer/rechest	Improved	Improved	Yes	Solid fuel	No, smokes nothing	big problem	yes	Single	respondent	ever breastfed, not currently breastfeeding	Institutional delivery	no	no	no	Yes	no	yes	smaller than average/very small	moderate	Stunted	Not_underweighted	Not wasted	2001-3500	Yes	Yes	Yes	Yes	No	No
no education	cannot read at all	Sales and services	Currently employed	yes	Normal	Not anemic	no education	richer/rechest	Improved	Improved	No	Solid fuel	No, smokes nothing	big problem	yes	Single	respondent	ever breastfed, not currently breastfeeding	Home delivery	no	no	yes	Yes	no	yes	average	mild	Stunted	underweighted	Not wasted	2001-3500	Yes	Yes	Yes	Yes	No	Yes
primary	cannot read at all	Agriculture	Currently employed	yes	Normal	Anemic	no education	richer/rechest	Improved	Unimproved	Yes	Solid fuel	No, smokes nothing	big problem	yes	Single	respondent	still breastfeeding	Institutional delivery	no	yes, last two weeks	no	No	yes	yes	average	mild	Not_stunted	Not_underweighted	Not wasted	2001-3500	No	Yes	No	No	No	No
primary	able to read whole sentence	Agriculture	Currently employed	yes	Normal	Not anemic	no education	poorest/pooreer	Unimproved	Unimproved	No	Solid fuel	No, smokes nothing	big problem	yes	Single	respondent	still breastfeeding	Institutional delivery	no	no	no	No	yes	yes	smaller than average/very small	not anemic	Stunted	underweighted	Wasted	2001-3500	Yes	No	No	No	No	No
no education	cannot read at all	Agriculture	Currently employed	yes	Normal	Anemic	no education	poorest/pooreer	Improved	Unimproved	No	Solid fuel	No, smokes nothing	big problem	no	Single	respondent	still breastfeeding	Institutional delivery	no	yes, last two weeks	yes	Yes	yes	yes	average	mild	Not_stunted	Not_underweighted	Not wasted	2001-3500	No	Yes	No	No	No	No
primary	able to read whole sentence	Sales and services	Currently employed	yes	Normal	Not anemic	no education	richer/rechest	Improved	Improved	Yes	Solid fuel	No, smokes nothing	Not big problem	no	Single	respondent	still breastfeeding	Institutional delivery	no	yes, last two weeks	yes	No	yes	yes	larger than average/ very large	mild	Not_stunted	Not_underweighted	Not wasted	2001-3500	No	Yes	No	No	No	No
primary	able to read whole sentence	Sales and services	Currently employed	yes	Normal	Not anemic	no education	richer/rechest	Improved	Improved	Yes	Solid fuel	No, smokes nothing	Not big problem	no	Single	respondent	ever breastfed, not currently breastfeeding	Institutional delivery	no	no	yes	No	yes	yes	average	mild	Stunted	Not_underweighted	Not wasted	2001-3500	Yes	Yes	Yes	Yes	No	No
no education	cannot read at all	Agriculture	Currently employed	yes	Normal	Anemic	no education	poorest/pooreer	Improved	Improved	No	Solid fuel	No, smokes nothing	big problem	no	Single	respondent	still breastfeeding	Institutional delivery	no	yes, last two weeks	no	Yes	yes	yes	average	not anemic	Not_stunted	Not_underweighted	Not wasted	2001-3500	No	No	No	No	No	No
no education	cannot read at all	Agriculture	Currently employed	yes	Normal	Anemic	primary	poorest/pooreer	Improved	Unimproved	No	Solid fuel	No, smokes nothing	Not big problem	no	Single	respondent	still breastfeeding	Institutional delivery	no	no	no	No	no	yes	average	moderate	Stunted	underweighted	Not wasted	1000-2000	Yes	Yes	Yes	Yes	No	Yes
no education	cannot read at all	Agriculture	Currently employed	yes	Normal	Anemic	no education	poorest/pooreer	Improved	Unimproved	No	Solid fuel	No, smokes nothing	big problem	yes	Single	respondent	still breastfeeding	Institutional delivery	no	no	no	No	yes	yes	average	moderate	Stunted	underweighted	Not wasted	1000-2000	Yes	Yes	Yes	Yes	No	Yes
secondary	able to read whole sentence	Agriculture	Currently employed	yes	Normal	Not anemic	primary	middle	Improved	Unimproved	No	Solid fuel	No, smokes nothing	big problem	no	Single	respondent	still breastfeeding	Institutional delivery	no	no	yes	Yes	yes	yes	average	mild	Not_stunted	Not_underweighted	Not wasted	1000-2000	No	Yes	No	No	No	No
no education	cannot read at all	Agriculture	Currently employed	yes	Normal	Anemic	primary	poorest/pooreer	Improved	Unimproved	No	Solid fuel	No, smokes nothing	Not big problem	no	Single	respondent	still breastfeeding	Institutional delivery	no	no	yes	Yes	yes	yes	average	moderate	Stunted	underweighted	Wasted	1000-2000	Yes	Yes	Yes	Yes	Yes	Yes
no education	cannot read at all	Agriculture	Currently employed	yes	Normal	Anemic	primary	poorest/pooreer	Improved	Unimproved	No	Solid fuel	No, smokes nothing	Not big problem	no	Single	respondent	ever breastfed, not currently breastfeeding	Institutional delivery	no	no	no	No	yes	no	average	mild	Stunted	underweighted	Not wasted	1000-2000	Yes	Yes	Yes	Yes	No	Yes
no education	cannot read at all	Agriculture	Currently employed	yes	Normal	Not anemic	no education	poorest/pooreer	Improved	Unimproved	No	Solid fuel	No, smokes nothing	big problem	no	Single	respondent	still breastfeeding	Institutional delivery	no	no	yes	Yes	no	no	average	moderate	Stunted	underweighted	Not wasted	1000-2000	Yes	Yes	Yes	Yes	No	Yes
no education	cannot read at all	Agriculture	Currently employed	yes	Underweight	Not anemic	primary	poorest/pooreer	Improved	Unimproved	No	Solid fuel	No, smokes nothing	big problem	no	Single	respondent	still breastfeeding	Institutional delivery	no	yes, last two weeks	yes	Yes	yes	yes	average	moderate	Stunted	underweighted	Not wasted	1000-2000	Yes	Yes	Yes	Yes	No	Yes
no education	cannot read at all	Agriculture	Currently employed	yes	Normal	Anemic	primary	poorest/pooreer	Improved	Unimproved	No	Solid fuel	No, smokes nothing	big problem	no	Single	respondent	ever breastfed, not currently breastfeeding	Institutional delivery	no	no	no	No	yes	yes	larger than average/ very large	moderate	Stunted	Not_underweighted	Not wasted	1000-2000	Yes	Yes	Yes	Yes	No	No
primary	able to read whole sentence	Agriculture	Currently employed	yes	Normal	Not anemic	secondary	poorest/pooreer	Improved	Unimproved	No	Solid fuel	No, smokes nothing	big problem	no	Single	respondent	still breastfeeding	Institutional delivery	no	yes, last two weeks	yes	Yes	yes	yes	smaller than average/very small	not anemic	Stunted	Not_underweighted	Not wasted	1000-2000	Yes	No	No	No	No	No
primary	cannot read at all	Agriculture	Currently employed	yes	Normal	Anemic	no education	richer/rechest	Improved	Unimproved	No	Solid fuel	No, smokes nothing	big problem	no	Single	respondent	still breastfeeding	Institutional delivery	no	no	yes	Yes	yes	no	larger than average/ very large	moderate	Not_stunted	Not_underweighted	Not wasted	1000-2000	No	Yes	No	No	No	No
no education	cannot read at all	Agriculture	Currently employed	yes	Normal	Not anemic	primary	middle	Improved	Unimproved	No	Solid fuel	No, smokes nothing	Not big problem	no	Single	respondent	ever breastfed, not currently breastfeeding	Home delivery	no	no	yes	No	yes	yes	larger than average/ very large	not anemic	Not_stunted	Not_underweighted	Not wasted	1000-2000	No	No	No	No	No	No
primary	able to read whole sentence	Agriculture	Currently employed	yes	Normal	Not anemic	primary	poorest/pooreer	Improved	Unimproved	No	Solid fuel	No, smokes nothing	Not big problem	no	Single	respondent	still breastfeeding	Institutional delivery	no	yes, last two weeks	yes	Yes	yes	yes	larger than average/ very large	moderate	Not_stunted	Not_underweighted	Not wasted	1000-2000	No	Yes	No	No	No	No
no education	cannot read at all	Not working	Not employed in past 12 months	no	Normal	Not anemic	no education	richer/rechest	Improved	Unimproved	No	Solid fuel	No, smokes nothing	Not big problem	no	Multiple	respondent	still breastfeeding	Institutional delivery	no	no	no	No	yes	yes	smaller than average/very small	moderate	Stunted	underweighted	Not wasted	1000-2000	Yes	Yes	Yes	Yes	No	Yes
no education	cannot read at all	Not working	Not employed in past 12 months	no	Normal	Not anemic	no education	richer/rechest	Improved	Unimproved	No	Solid fuel	No, smokes nothing	Not big problem	no	Multiple	respondent	ever breastfed, not currently breastfeeding	Institutional delivery	no	no	no	No	yes	yes	smaller than average/very small	moderate	Stunted	Not_underweighted	Not wasted	1000-2000	Yes	Yes	Yes	Yes	No	No
no education	cannot read at all	Not working	Not employed in past 12 months	no	Normal	Not anemic	no education	richer/rechest	Improved	Unimproved	No	Solid fuel	No, smokes nothing	Not big problem	no	Single	respondent	ever breastfed, not currently breastfeeding	Institutional delivery	no	no	no	No	yes	yes	average	not anemic	Not_stunted	underweighted	Not wasted	1000-2000	Yes	No	No	No	No	No
secondary	able to read whole sentence	Sales and services	Currently employed	yes	Underweight	Not anemic	primary	richer/rechest	Improved	Improved	Yes	Solid fuel	No, smokes nothing	big problem	no	Single	respondent	ever breastfed, not currently breastfeeding	Institutional delivery	no	no	yes	Yes	yes	yes	average	moderate	Not_stunted	Not_underweighted	Not wasted	1000-2000	No	Yes	No	No	No	No
primary	able to read whole sentence	Other	Currently employed	yes	Normal	Anemic	no education	richer/rechest	Improved	Unimproved	Yes	Solid fuel	Yes, Use cigarettes/ tobacco	big problem	no	Single	respondent	still breastfeeding	Institutional delivery	no	yes, last two weeks	no	Yes	yes	no	average	severe	Not_stunted	Not_underweighted	Not wasted	1000-2000	No	Yes	No	No	No	No
primary	able to read whole sentence	Other	Currently employed	yes	Normal	Anemic	no education	richer/rechest	Improved	Unimproved	Yes	Solid fuel	No, smokes nothing	big problem	no	Single	respondent	ever breastfed, not currently breastfeeding	Institutional delivery	no	yes, last two weeks	no	No	yes	yes	larger than average/ very large	mild	Stunted	underweighted	Not wasted	1000-2000	Yes	Yes	Yes	Yes	No	Yes
no education	cannot read at all	Sales and services	Currently employed	yes	Normal	Not anemic	primary	richer/rechest	Improved	Improved	No	Solid fuel	No, smokes nothing	big problem	no	Single	respondent	still breastfeeding	Institutional delivery	no	no	yes	Yes	no	no	larger than average/ very large	not anemic	Stunted	Not_underweighted	Not wasted	1000-2000	Yes	No	No	No	No	No
secondary	able to read whole sentence	Professional/technical/managerial	Currently employed	yes	Overweight/Obesity	Not anemic	primary	richer/rechest	Improved	Improved	Yes	Solid fuel	No, smokes nothing	Not big problem	yes	Single	respondent	ever breastfed, not currently breastfeeding	Institutional delivery	no	no	no	Yes	no	yes	larger than average/ very large	not anemic	Not_stunted	Not_underweighted	Not wasted	1000-2000	No	No	No	No	No	No
secondary	able to read whole sentence	Not working	Not employed in past 12 months	no	Normal	Not anemic	no education	richer/rechest	Improved	Unimproved	Yes	Solid fuel	No, smokes nothing	Not big problem	yes	Single	respondent	still breastfeeding	Institutional delivery	no	no	no	No	yes	yes	larger than average/ very large	mild	Not_stunted	Not_underweighted	Not wasted	1000-2000	No	Yes	No	No	No	No
primary	able to read whole sentence	Agriculture	Currently employed	yes	Underweight	Not anemic	no education	poorest/pooreer	Unimproved	Improved	Yes	Solid fuel	No, smokes nothing	Not big problem	no	Single	respondent	still breastfeeding	Institutional delivery	no	yes, last two weeks	no	Yes	yes	no	larger than average/ very large	mild	Stunted	underweighted	Not wasted	1000-2000	Yes	Yes	Yes	Yes	No	Yes
primary	able to read whole sentence	Agriculture	Currently employed	yes	Underweight	Not anemic	no education	poorest/pooreer	Unimproved	Improved	Yes	Solid fuel	No, smokes nothing	Not big problem	no	Single	respondent	ever breastfed, not currently breastfeeding	Institutional delivery	no	no	no	Yes	yes	yes	smaller than average/very small	not anemic	Stunted	underweighted	Not wasted	1000-2000	Yes	No	No	No	No	No
no education	cannot read at all	Agriculture	Currently employed	yes	Normal	Not anemic	primary	richer/rechest	Improved	Unimproved	Yes	Solid fuel	No, smokes nothing	big problem	no	Single	respondent	still breastfeeding	Institutional delivery	yes	yes, last two weeks	yes	Yes	yes	no	larger than average/ very large	moderate	Stunted	underweighted	Not wasted	1000-2000	Yes	Yes	Yes	Yes	No	Yes
no education	cannot read at all	Agriculture	Currently employed	yes	Normal	Not anemic	primary	richer/rechest	Improved	Unimproved	Yes	Solid fuel	No, smokes nothing	big problem	no	Single	respondent	ever breastfed, not currently breastfeeding	Institutional delivery	yes	yes, last two weeks	yes	No	yes	no	larger than average/ very large	moderate	Stunted	Not_underweighted	Not wasted	1000-2000	Yes	Yes	Yes	Yes	No	No
no education	able to read whole sentence	Agriculture	Currently employed	yes	Normal	Anemic	primary	poorest/pooreer	Improved	Unimproved	No	Solid fuel	No, smokes nothing	big problem	no	Single	respondent	ever breastfed, not currently breastfeeding	Institutional delivery	no	no	no	Yes	no	yes	larger than average/ very large	not anemic	Not_stunted	Not_underweighted	Not wasted	1000-2000	No	No	No	No	No	No
no education	cannot read at all	Agriculture	Currently employed	yes	Normal	Not anemic	no education	poorest/pooreer	Improved	Unimproved	Yes	Solid fuel	No, smokes nothing	big problem	yes	Single	respondent	ever breastfed, not currently breastfeeding	Institutional delivery	no	no	yes	Yes	yes	no	larger than average/ very large	mild	Not_stunted	underweighted	Not wasted	1000-2000	Yes	Yes	Yes	No	No	Yes
no education	able to read whole sentence	Agriculture	Currently employed	yes	Normal	Anemic	no education	middle	Unimproved	Unimproved	Yes	Solid fuel	No, smokes nothing	big problem	no	Single	respondent	still breastfeeding	Institutional delivery	no	no	yes	Yes	yes	yes	larger than average/ very large	moderate	Stunted	underweighted	Not wasted	1000-2000	Yes	Yes	Yes	Yes	No	Yes
no education	cannot read at all	Agriculture	Currently employed	yes	Underweight	Anemic	no education	middle	Unimproved	Unimproved	No	Solid fuel	No, smokes nothing	big problem	no	Single	respondent	ever breastfed, not currently breastfeeding	Institutional delivery	no	no	no	Yes	yes	no	average	severe	Stunted	Not_underweighted	Not wasted	1000-2000	Yes	Yes	Yes	Yes	No	No
no education	cannot read at all	Agriculture	Employed in past 12 months, not currently	no	Normal	Anemic	no education	poorest/pooreer	Improved	Unimproved	Yes	Solid fuel	No, smokes nothing	big problem	no	Single	respondent	still breastfeeding	Institutional delivery	no	yes, last two weeks	yes	Yes	yes	yes	larger than average/ very large	moderate	Stunted	underweighted	Not wasted	1000-2000	Yes	Yes	Yes	Yes	No	Yes
[truncated: 48,555 more rows]
